# Supplementary material for: Transcriptomic analysis and machine learning modeling identifies novel biomarkers and genetic characteristics of hypertrophic cardiomyopathy
Source: Front Genet. 2025 Jun 17;16:1596049. doi: 10.3389/fgene.2025.1596049 (PMC12209200; doi:10.3389/fgene.2025.1596049)
Supplement: Supplementary file 1 [file Supplementaryfile1.xlsx]

## Sheet: Table S1
Table S1. All gene inclded between hypertrophic cardiomyopathy and normal controls
id	logFC	AveExpr	t	P.Value	adj.P.Val	B
SLC11A1	-4.08889	5.67735	-22.1214	2.40285e-45	5.92591e-41	92.3819
SLA	-3.08139	6.84906	-19.2752	1.7204e-39	2.12142e-35	79.1733
SERPINA3	-5.08109	7.89774	-19.0434	5.39443e-39	4.43458e-35	78.0509
IL1RL1	-5.57777	4.94778	-18.8271	1.5762e-38	9.71805e-35	76.9974
MT1M	-4.0641	5.41865	-18.7418	2.41086e-38	1.18913e-34	76.5798
SEZ6L	4.75619	7.06797	18.4348	1.11985e-37	4.60297e-34	75.0701
SRRM4	2.29851	7.91292	18.2269	3.1888e-37	1.12346e-33	74.041
MT1A	-4.74729	3.49283	-17.987	1.07431e-36	3.19061e-33	72.8463
MCEMP1	-4.40461	1.51479	-17.9712	1.16436e-36	3.19061e-33	72.7671
S100A9	-4.51769	6.52414	-17.8441	2.22239e-36	5.48087e-33	72.131
SLCO4A1	-4.25424	6.38412	-17.3703	2.52119e-35	5.65252e-32	69.7404
YPEL2	1.28902	11.8983	17.2875	3.86452e-35	7.94222e-32	69.3199
FOSL2	-1.66844	11.0226	-16.8714	3.34988e-34	6.35498e-31	67.1927
OSMR	-2.05178	9.42369	-16.7302	7.00517e-34	1.23401e-30	66.4658
CD163	-3.64582	9.06901	-16.5149	2.16736e-33	3.56343e-30	65.3528
CDC42EP4	-1.38844	10.1605	-16.15	1.48763e-32	2.293e-29	63.4539
CEBPD	-2.68534	6.85336	-16.1247	1.70179e-32	2.4688e-29	63.3212
LILRA6	-2.7836	3.43911	-16.0412	2.65011e-32	3.63094e-29	62.8845
SFRP4	4.05009	9.08107	15.9641	3.9953e-32	5.1859e-29	62.4797
THEMIS2	-2.20092	6.85093	-15.9293	4.80785e-32	5.92856e-29	62.2971
LILRB3	-2.70924	3.35406	-15.912	5.27091e-32	6.04352e-29	62.2064
IL15RA	-1.921	7.18601	-15.9078	5.39119e-32	6.04352e-29	62.1842
SIGLEC9	-2.98306	4.15428	-15.6994	1.64098e-31	1.75956e-28	61.0862
PAFAH2	1.37936	10.4056	15.6496	2.14168e-31	2.20076e-28	60.8236
FPR1	-4.07925	5.3386	-15.5797	3.11618e-31	3.07405e-28	60.4536
FAM110B	1.09137	10.6263	15.4904	5.0341e-31	4.77504e-28	59.9804
IFI30	-2.14626	8.3739	-15.3811	9.06733e-31	8.0026e-28	59.3998
ZNF844	1.22344	10.4966	15.3807	9.08575e-31	8.0026e-28	59.3978
ALOX5	-2.10246	5.56851	-15.3718	9.53276e-31	8.10679e-28	59.3504
FPR2	-4.21856	2.00053	-15.3492	1.07671e-30	8.85126e-28	59.2303
LILRA5	-3.08696	2.07938	-15.2444	1.89537e-30	1.50786e-27	58.6722
SCN2B	1.69804	11.0396	15.1635	2.93508e-30	2.26203e-27	58.2406
MT1X	-2.91303	8.71088	-15.1202	3.70972e-30	2.7724e-27	58.0095
RNASE2	-3.83275	2.17924	-15.1059	4.00953e-30	2.90832e-27	57.9328
CTSC	-2.21932	8.72116	-15.0792	4.63295e-30	3.26451e-27	57.7901
RASL11B	2.26774	9.89006	14.9625	8.72891e-30	5.97979e-27	57.1649
HK3	-2.77452	5.4415	-14.9489	9.39475e-30	6.26198e-27	57.0923
ZDHHC9	-1.32639	9.44477	-14.8977	1.24143e-29	8.0569e-27	56.8172
S100A8	-4.2691	6.18214	-14.8869	1.31624e-29	8.32334e-27	56.7595
FCER1G	-2.1024	8.02314	-14.8732	1.41854e-29	8.74604e-27	56.6856
TUBA3D	-4.04718	8.4162	-14.8417	1.6831e-29	1.01241e-26	56.5168
TUBA3C	-3.21573	1.45739	-14.7888	2.24579e-29	1.31871e-26	56.232
TNFRSF1A	-1.23766	10.168	-14.7655	2.5504e-29	1.46275e-26	56.1065
NIFK-AS1	0.93023	8.07301	14.7579	2.65774e-29	1.48966e-26	56.0658
CRYM	1.62427	12.8501	14.7197	3.27348e-29	1.79401e-26	55.86
HCK	-2.04129	6.57196	-14.6263	5.45113e-29	2.92252e-26	55.3565
LILRB2	-2.22679	3.96732	-14.577	7.14056e-29	3.74682e-26	55.09
PIK3IP1	1.79722	11.0336	14.5657	7.59656e-29	3.90305e-26	55.0289
APCDD1L	2.98548	6.47491	14.5259	9.44299e-29	4.75272e-26	54.814
UNC80	3.5925	4.32455	14.4879	1.16302e-28	5.73647e-26	54.6083
MYH6	-2.45694	14.9685	-14.4719	1.26913e-28	6.1371e-26	54.5221
FCN3	-2.87017	7.36749	-14.4347	1.55628e-28	7.38095e-26	54.3207
METTL7B	-2.73601	7.1815	-14.4044	1.83839e-28	8.55443e-26	54.1562
RETN	-2.92653	0.859508	-14.3797	2.10563e-28	9.61649e-26	54.0221
GPR61	2.33774	3.35519	14.2976	3.30478e-28	1.48186e-25	53.577
SHISA2	3.1745	4.20741	14.2685	3.87908e-28	1.70832e-25	53.4188
BEST1	-1.42167	6.91343	-14.249	4.31715e-28	1.85875e-25	53.3131
CPEB1	1.79111	5.70702	14.2468	4.37139e-28	1.85875e-25	53.3008
SAMHD1	-1.4996	10.4877	-14.2312	4.76218e-28	1.99059e-25	53.2162
HCLS1	-1.37432	9.28356	-14.2201	5.06224e-28	2.08075e-25	53.1558
FKBP5	-2.52659	11.5269	-14.2076	5.42307e-28	2.19252e-25	53.0878
SRGN	-1.39123	10.3331	-14.1927	5.8862e-28	2.34138e-25	53.0069
HMGN2	0.844678	11.8797	14.1442	7.69201e-28	3.01112e-25	52.7426
GFPT2	-1.94411	8.34007	-14.095	1.00846e-27	3.88605e-25	52.4751
TLR2	-2.17564	6.91484	-14.0813	1.08797e-27	4.12793e-25	52.4002
KIAA0040	-1.19036	10.0114	-14.0522	1.27728e-27	4.72715e-25	52.2417
ATP1A1	-1.28931	13.8453	-14.0512	1.28424e-27	4.72715e-25	52.2364
IL18R1	-2.39042	6.10283	-14.0379	1.38256e-27	5.01421e-25	52.1635
STEAP4	-2.06647	9.84384	-14.0268	1.46974e-27	5.25316e-25	52.1031
TUBA3E	-4.11575	7.39	-13.9776	1.92829e-27	6.72383e-25	51.8349
MTURN	1.22436	11.6822	13.977	1.93574e-27	6.72383e-25	51.8311
FGR	-2.13169	7.04347	-13.9355	2.43466e-27	8.33938e-25	51.6045
PRICKLE1	1.21445	10.6631	13.9043	2.89324e-27	9.7744e-25	51.4341
CSRNP1	-2.67366	8.40071	-13.869	3.51753e-27	1.17229e-24	51.2411
ZNF610	1.37733	7.27925	13.7927	5.36744e-27	1.76496e-24	50.8236
HTRA1	0.999081	11.7199	13.7569	6.54645e-27	2.12432e-24	50.6274
AP3M2	0.867358	10.4461	13.6916	9.40355e-27	3.01182e-24	50.2696
ANKRD34C	2.84685	6.68614	13.6614	1.1122e-26	3.51656e-24	50.1038
CCND2	1.10005	13.8094	13.647	1.20485e-26	3.76125e-24	50.0248
LYVE1	-3.03607	8.21832	-13.6359	1.28128e-26	3.94987e-24	49.964
SMOC2	1.75083	11.7548	13.6313	1.31455e-26	3.95583e-24	49.9387
MBP	1.35214	11.2473	13.6312	1.31529e-26	3.95583e-24	49.9381
BCL6	-1.44772	10.8595	-13.5325	2.27711e-26	6.76603e-24	49.3959
PEX12	0.920538	9.03432	13.506	2.6384e-26	7.74621e-24	49.2504
RASD1	-4.31794	6.52572	-13.49	2.88432e-26	8.36859e-24	49.1623
MYC	-2.32833	7.83949	-13.4803	3.04471e-26	8.73125e-24	49.1088
STXBP2	-2.175	5.59421	-13.3782	5.37946e-26	1.52492e-23	48.5465
CHRDL2	-3.92172	4.58377	-13.3747	5.48303e-26	1.53216e-23	48.5276
SIRPB2	-2.30131	5.4629	-13.3732	5.52923e-26	1.53216e-23	48.5193
CHST7	-1.42535	7.41499	-13.3563	6.07566e-26	1.66487e-23	48.4262
BTG2	-1.8523	11.524	-13.3263	7.18265e-26	1.94658e-23	48.2608
CCR1	-2.40562	5.72027	-13.292	8.70049e-26	2.3323e-23	48.0714
TCEANC	0.987596	7.73261	13.2477	1.11437e-25	2.95511e-23	47.8268
PLCE1	1.66093	11.2838	13.244	1.13754e-25	2.98446e-23	47.8065
LRRC25	-2.26132	5.17138	-13.2411	1.15618e-25	3.00144e-23	47.7904
LEFTY2	2.19369	5.96132	13.227	1.25081e-25	3.21328e-23	47.7127
ADAMTS15	-1.77538	9.33002	-13.2165	1.32625e-25	3.37197e-23	47.6548
SOCS3	-2.85216	7.7616	-13.1968	1.48056e-25	3.72587e-23	47.546
SLC39A1	-0.735597	10.9755	-13.1784	1.64082e-25	4.08746e-23	47.4445
CD68	-1.96522	8.64097	-13.1344	2.09857e-25	5.1755e-23	47.2013
TMEM74	2.25685	6.70584	13.1292	2.16131e-25	5.27744e-23	47.1722
IL1R2	-3.64556	3.41228	-13.1043	2.4843e-25	6.00665e-23	47.0346
CYP2J2	1.17607	12.8672	13.0949	2.61835e-25	6.26929e-23	46.9827
STAT3	-1.39504	12.6279	-13.0917	2.66592e-25	6.32181e-23	46.9649
SOX4	1.77925	9.32481	13.0845	2.77457e-25	6.5168e-23	46.9254
KIAA1191	0.439882	12.4347	13.0539	3.29395e-25	7.66371e-23	46.7558
FRZB	2.0547	9.39241	13.0436	3.4893e-25	8.04235e-23	46.6989
CCND1	1.09001	12.547	12.9894	4.72666e-25	1.07934e-22	46.3989
GATA6	0.731483	11.3251	12.9761	5.09297e-25	1.14553e-22	46.3252
AJUBA	1.22646	9.64733	12.9755	5.10941e-25	1.14553e-22	46.322
SLC16A9	1.92367	7.84935	12.9703	5.26104e-25	1.15233e-22	46.2931
S1PR3	-1.4162	9.53303	-12.9697	5.27969e-25	1.15233e-22	46.2896
LAPTM5	-1.80609	9.04776	-12.9697	5.27991e-25	1.15233e-22	46.2895
RARRES1	-3.26581	5.97597	-12.9233	6.84697e-25	1.48123e-22	46.0327
HAND2-AS1	1.0704	12.142	12.9142	7.20594e-25	1.54533e-22	45.9822
FGD2	-1.87454	6.66892	-12.9034	7.65812e-25	1.62814e-22	45.922
RGS4	2.60393	8.24093	12.8761	8.92118e-25	1.88046e-22	45.7712
COL21A1	1.52085	11.8472	12.8521	1.02124e-24	2.13439e-22	45.6376
ZCCHC5	2.35193	4.95997	12.8454	1.0602e-24	2.1972e-22	45.6006
GRASP	-1.94979	8.69443	-12.8344	1.12798e-24	2.31819e-22	45.5393
RNF103	0.916349	11.9891	12.8326	1.13897e-24	2.32143e-22	45.5298
CD163L1	-2.15313	6.70394	-12.823	1.20208e-24	2.42997e-22	45.4765
CPM	-1.81099	7.68268	-12.8053	1.32772e-24	2.66213e-22	45.3782
ITPKC	-1.52209	8.97927	-12.7537	1.7738e-24	3.52785e-22	45.0919
CLEC4G	-3.31185	2.38346	-12.751	1.80116e-24	3.55362e-22	45.0768
NHLRC1	1.08284	5.8009	12.7196	2.14882e-24	4.20588e-22	44.9024
MEFV	-2.83844	3.40756	-12.7169	2.18226e-24	4.2377e-22	44.8871
DMC1	1.82776	6.06739	12.6188	3.78887e-24	7.30008e-22	44.3418
SYNPO2L	1.36201	14.9561	12.6034	4.13223e-24	7.89992e-22	44.2561
NFKBIZ	-1.43025	8.7501	-12.6018	4.16927e-24	7.90942e-22	44.2473
LAMTOR5-AS1	1.18459	6.10813	12.5608	5.24949e-24	9.88266e-22	44.0196
ELL2	-1.79714	10.082	-12.5592	5.29808e-24	9.89858e-22	44.0105
TRIL	2.12749	8.18879	12.5566	5.37482e-24	9.96645e-22	43.9963
SEC14L1	-1.07824	11.3334	-12.5514	5.53463e-24	1.01862e-21	43.9673
ZFP36	-2.45468	9.29943	-12.5489	5.61565e-24	1.02588e-21	43.9529
LINC00961	-1.31505	6.79152	-12.545	5.74056e-24	1.04098e-21	43.9312
TUBA1C	-1.83694	10.2949	-12.5388	5.94129e-24	1.06952e-21	43.8972
MAP3K8	-1.4494	7.59268	-12.5228	6.50485e-24	1.16248e-21	43.8077
PLA2G2A	-4.19121	7.44966	-12.4895	7.84507e-24	1.39191e-21	43.6225
EIF4A1	-0.783344	12.7822	-12.4428	1.0209e-23	1.79839e-21	43.3622
CDK2	-0.850683	8.86578	-12.4184	1.17095e-23	2.04809e-21	43.2266
HMOX2	-0.995098	10.2468	-12.3979	1.31456e-23	2.28307e-21	43.1123
KIAA1211	2.81099	4.56206	12.3854	1.41094e-23	2.43333e-21	43.0424
BCL3	-1.70271	7.64884	-12.3721	1.52026e-23	2.60365e-21	42.9686
CYS1	1.79206	7.71191	12.3595	1.63207e-23	2.77587e-21	42.8984
NRK	1.8218	8.73052	12.3529	1.69434e-23	2.86205e-21	42.8614
MAFB	-1.54036	7.82142	-12.3429	1.79321e-23	3.00845e-21	42.8054
MKRN1	0.492801	12.2518	12.3199	2.04122e-23	3.40139e-21	42.6773
GPR84	-3.04579	1.92265	-12.305	2.22049e-23	3.67529e-21	42.5941
HAPLN1	3.17539	7.68906	12.2928	2.37821e-23	3.91009e-21	42.5263
GLUL	-0.991644	13.7236	-12.2915	2.39597e-23	3.91321e-21	42.519
TGFB2-AS1	2.78346	5.48616	12.2682	2.73193e-23	4.43255e-21	42.3893
ZNF571-AS1	1.16607	7.6181	12.2641	2.79707e-23	4.50858e-21	42.366
C1RL	-1.70112	10.0553	-12.2535	2.96869e-23	4.75414e-21	42.3071
PIK3R5	-1.76982	6.41042	-12.2487	3.05128e-23	4.85488e-21	42.28
VAMP8	-1.21536	7.85408	-12.2189	3.61041e-23	5.7077e-21	42.1137
LCN6	-2.63572	7.52793	-12.2107	3.77963e-23	5.93714e-21	42.0684
LPCAT3	-1.06364	10.5402	-12.2094	3.80791e-23	5.94371e-21	42.061
COL9A1	2.72568	6.98219	12.2044	3.91664e-23	6.07497e-21	42.0332
KCNN3	1.51953	8.4334	12.2024	3.96258e-23	6.10783e-21	42.0217
CD177	-3.70685	1.12893	-12.1866	4.33216e-23	6.636e-21	41.9335
SERPINA1	-2.3034	5.51875	-12.1686	4.7958e-23	7.30087e-21	41.833
CX3CR1	2.29967	6.96973	12.1567	5.12821e-23	7.75901e-21	41.7668
C1QTNF7	1.68861	7.33714	12.145	5.47924e-23	8.23957e-21	41.7014
NPR3	1.87102	12.3153	12.1368	5.74048e-23	8.56751e-21	41.6553
CHN1	0.839889	9.89002	12.1359	5.76679e-23	8.56751e-21	41.6508
DNAAF3	1.54872	6.6308	12.1308	5.93529e-23	8.76504e-21	41.6223
S100A12	-4.21765	2.62219	-12.1179	6.38724e-23	9.37632e-21	41.5498
ASB18	1.39159	9.29604	12.0853	7.67755e-23	1.12038e-20	41.3679
GFOD1	-0.939366	11.1594	-12.0718	8.28737e-23	1.20225e-20	41.2924
C11orf91	-2.67853	3.45602	-12.0359	1.0154e-22	1.46443e-20	41.0916
IRX6	1.9563	10.0331	12.0338	1.0271e-22	1.4727e-20	41.0803
ZNF544	0.443316	10.2559	12.0309	1.04445e-22	1.48892e-20	41.0637
FNDC1	2.08079	8.50398	12.0056	1.20493e-22	1.70782e-20	40.9224
PRDX6	-0.724246	13.2672	-12.0039	1.21671e-22	1.71466e-20	40.9128
LAIR1	-1.32874	5.26249	-11.9985	1.25448e-22	1.75784e-20	40.8826
SENP3-EIF4A1	-0.710093	12.8277	-11.9946	1.2821e-22	1.78639e-20	40.8611
FRMD5	1.34683	10.8743	11.9741	1.43982e-22	1.99489e-20	40.7464
NNMT	-1.95181	9.09115	-11.9466	1.68164e-22	2.3169e-20	40.593
SMIM3	-0.946144	9.77407	-11.9417	1.72966e-22	2.36983e-20	40.5651
ALOX15B	-3.64709	1.83	-11.9295	1.85294e-22	2.5247e-20	40.4971
OSM	-2.76313	1.3005	-11.9174	1.98445e-22	2.68904e-20	40.4293
RASSF9	1.47327	8.72056	11.8899	2.31873e-22	3.12483e-20	40.2754
UBE2H	0.866758	13.7941	11.8784	2.47472e-22	3.31693e-20	40.2111
COTL1	-1.61772	8.31074	-11.8694	2.6035e-22	3.47068e-20	40.1609
SNORA67	-0.869081	9.44962	-11.8519	2.87457e-22	3.81143e-20	40.063
C3	-2.57052	11.0933	-11.8355	3.15357e-22	4.15901e-20	39.9715
ZNF703	-1.45941	7.26333	-11.8318	3.22124e-22	4.22565e-20	39.9505
GATM	1.74655	10.9505	11.8021	3.81106e-22	4.97292e-20	39.7843
FCAR	-1.77256	0.594584	-11.7761	4.41642e-22	5.73251e-20	39.6386
DNAJC22	2.2394	4.37291	11.7376	5.48947e-22	7.08802e-20	39.4236
FGF1	1.15197	12.0784	11.7303	5.72321e-22	7.35134e-20	39.3824
FAM107A	-1.41942	11.4818	-11.7279	5.80029e-22	7.39844e-20	39.3691
TBXAS1	-1.51446	6.36704	-11.7273	5.81987e-22	7.39844e-20	39.3658
GADL1	3.09409	5.01814	11.7242	5.92407e-22	7.49228e-20	39.3483
CGA	-2.54726	0.605537	-11.7174	6.15768e-22	7.74799e-20	39.31
TUBB4B	-1.31769	12.6596	-11.7026	6.69574e-22	8.38225e-20	39.2272
CLEC4E	-3.21317	3.74326	-11.7014	6.74026e-22	8.39537e-20	39.2207
MAP3K6	-1.69936	10.0648	-11.6987	6.84627e-22	8.46753e-20	39.2053
PLIN2	-1.49545	11.622	-11.6981	6.86686e-22	8.46753e-20	39.2023
FAXDC2	1.33874	11.167	11.681	7.56441e-22	9.28126e-20	39.1067
BATF	-2.75554	2.38386	-11.673	7.91776e-22	9.66672e-20	39.0615
PVR	-1.04868	10.9776	-11.6644	8.31246e-22	1.00986e-19	39.0135
LCN10	-2.61667	7.5106	-11.6594	8.55261e-22	1.03394e-19	38.9853
ACVRL1	-1.16103	9.91541	-11.6576	8.63977e-22	1.03939e-19	38.9753
CR1	-3.0653	3.73275	-11.6256	1.03586e-21	1.24012e-19	38.7959
VSIG4	-2.17708	8.74971	-11.6104	1.12864e-21	1.34467e-19	38.7112
YPEL1	0.972534	9.26957	11.5908	1.26175e-21	1.49602e-19	38.601
C10orf71	1.52885	12.7132	11.5796	1.34397e-21	1.58588e-19	38.5386
TUBA1B	-1.08564	13.4706	-11.5649	1.46088e-21	1.71563e-19	38.4561
TSPYL2	-1.28923	10.7857	-11.562	1.4853e-21	1.73604e-19	38.4397
NEDD9	-1.46428	10.0394	-11.558	1.51872e-21	1.76674e-19	38.4177
SLC1A5	-1.57531	7.81566	-11.555	1.5448e-21	1.78272e-19	38.4009
TIPARP	-1.56795	9.75328	-11.5548	1.54693e-21	1.78272e-19	38.3996
WAS	-1.76474	5.7124	-11.5514	1.57691e-21	1.80883e-19	38.3806
ZBTB25	0.779377	9.99837	11.5429	1.65477e-21	1.88934e-19	38.3329
SMYD2	0.787843	14.26	11.5307	1.77306e-21	2.01508e-19	38.2647
C10orf25	1.02569	6.84193	11.5272	1.80933e-21	2.04687e-19	38.2447
MYCN	2.11702	4.83	11.4898	2.23666e-21	2.51874e-19	38.0351
RPN2	-0.593268	12.3226	-11.4852	2.29464e-21	2.57229e-19	38.0098
LRRC8A	-1.31328	9.84691	-11.4818	2.33963e-21	2.61086e-19	37.9906
F13A1	-2.40434	9.78622	-11.4612	2.629e-21	2.92056e-19	37.8754
MGST1	-2.62089	7.02716	-11.456	2.70781e-21	2.99462e-19	37.8462
NAP1L3	1.776	8.59181	11.4547	2.72815e-21	3.00365e-19	37.8388
SLC19A2	-1.64842	9.90579	-11.4495	2.80994e-21	3.07994e-19	37.8096
RHOU	-1.50736	7.2408	-11.4269	3.19363e-21	3.48501e-19	37.6831
ADAMTS9	-1.58031	9.94828	-11.4211	3.3008e-21	3.58609e-19	37.6505
H2AFZ	-0.628723	10.7396	-11.4171	3.37573e-21	3.65141e-19	37.6283
PTPN21	0.753276	11.6694	11.4075	3.56593e-21	3.8403e-19	37.5741
NLRP6	-2.1295	0.742182	-11.3998	3.72446e-21	3.9936e-19	37.5311
HRK	2.86817	5.73456	11.3877	3.98845e-21	4.25814e-19	37.4634
PPP1R3C	1.3461	13.0314	11.3846	4.05901e-21	4.3148e-19	37.4461
MYL1	3.60089	4.86428	11.3834	4.08694e-21	4.32584e-19	37.4393
PLS3-AS1	1.75861	4.64349	11.3824	4.11122e-21	4.33294e-19	37.4335
RPS6KA1	-1.18896	7.02707	-11.3808	4.14789e-21	4.33779e-19	37.4247
CNNM2	0.761168	8.47764	11.3807	4.151e-21	4.33779e-19	37.4239
ATG14	0.791396	10.859	11.3621	4.61159e-21	4.79877e-19	37.3199
ZNF429	0.70607	8.14459	11.3015	6.50541e-21	6.74103e-19	36.9799
MMP19	-1.80946	6.89589	-11.2906	6.92084e-21	7.1415e-19	36.9187
SIGLEC17P	2.5531	5.52521	11.2894	6.96605e-21	7.1582e-19	36.9123
ASPN	2.33443	11.0387	11.2741	7.59793e-21	7.77511e-19	36.8264
CD53	-1.63387	7.7941	-11.2556	8.43619e-21	8.59725e-19	36.723
ATP6V1G2	0.938062	4.11161	11.2483	8.7959e-21	8.9231e-19	36.6817
MPP3	-1.57009	10.3302	-11.2476	8.8283e-21	8.9231e-19	36.6781
SASH3	-1.54951	6.30747	-11.2321	9.64049e-21	9.6831e-19	36.5911
PLK2	1.64538	11.9724	11.2318	9.65875e-21	9.6831e-19	36.5893
CCDC113	1.19449	8.69663	11.2265	9.9501e-21	9.93479e-19	36.5599
ERRFI1	-1.05211	9.19495	-11.224	1.00972e-20	1.0041e-18	36.5454
PALM3	2.30818	3.81039	11.2142	1.06719e-20	1.05699e-18	36.4907
LRG1	-2.85572	2.56746	-11.2124	1.07787e-20	1.0633e-18	36.4808
LMOD2	1.18048	15.5327	11.2052	1.123e-20	1.1034e-18	36.4403
A2M-AS1	1.3556	8.28981	11.2003	1.15477e-20	1.13012e-18	36.4127
IL1R1	-1.27253	10.2646	-11.1994	1.16044e-20	1.13118e-18	36.4079
KALRN	0.630317	12.007	11.1802	1.29401e-20	1.25641e-18	36.3002
ALOX5AP	-1.79122	6.88609	-11.1714	1.36068e-20	1.31596e-18	36.2506
ASRGL1	-1.35906	6.65293	-11.1705	1.36771e-20	1.31759e-18	36.2455
TNFSF13	-0.855598	8.1807	-11.159	1.45944e-20	1.4005e-18	36.1813
MT1JP	-2.46625	3.38413	-11.1552	1.49145e-20	1.42041e-18	36.1599
EDNRA	1.25669	10.5517	11.1552	1.49171e-20	1.42041e-18	36.1597
C14orf132	2.25306	9.66491	11.1472	1.56023e-20	1.47994e-18	36.1153
SLCO3A1	-0.4789	10.9672	-11.1437	1.59173e-20	1.50403e-18	36.0955
ITGAM	-1.51672	7.09344	-11.1251	1.76915e-20	1.6653e-18	35.9911
SERPINB8	-1.49935	6.83269	-11.1028	2.00744e-20	1.88241e-18	35.8662
B4GALT1	-0.74717	11.2071	-11.1014	2.02362e-20	1.8904e-18	35.8583
WDPCP	0.927648	9.53912	11.0952	2.09638e-20	1.95098e-18	35.8234
TNMD	2.85887	4.3989	11.0723	2.38641e-20	2.21254e-18	35.6953
GNA15	-1.97323	4.62125	-11.0676	2.45177e-20	2.26462e-18	35.6686
SLC47A1	1.09358	9.39982	11.0663	2.46913e-20	2.27215e-18	35.6616
DDIT3	0.963891	10.495	11.0563	2.61352e-20	2.39608e-18	35.6055
FCGR2A	-1.76761	8.19333	-11.0462	2.76785e-20	2.52818e-18	35.5488
ITGB2	-1.7118	7.89444	-11.0439	2.80349e-20	2.55128e-18	35.5361
IRAK3	-1.30955	9.07745	-11.0201	3.20883e-20	2.90941e-18	35.4027
LINC00486	2.21041	4.17603	10.9854	3.90833e-20	3.53066e-18	35.2078
MT2A	-2.09024	9.61065	-10.9831	3.95857e-20	3.563e-18	35.1952
RBM47	-1.71755	5.18132	-10.9818	3.98815e-20	3.57173e-18	35.1878
HOPX	-3.04314	7.49102	-10.9814	3.99723e-20	3.57173e-18	35.1856
HMGB2	0.759261	11.0607	10.9702	4.26044e-20	3.79318e-18	35.1225
CLEC4D	-2.58429	1.12383	-10.9691	4.28712e-20	3.8032e-18	35.1164
SLC35F1	1.82905	9.92666	10.9597	4.52129e-20	3.99656e-18	35.0638
SORBS2	1.02057	15.6851	10.9521	4.72119e-20	4.15836e-18	35.0211
DTX4	1.31939	8.31903	10.9507	4.75848e-20	4.17629e-18	35.0133
ID2-AS1	1.29467	5.15822	10.941	5.02557e-20	4.39506e-18	34.9593
SCUBE2	1.63152	7.91022	10.9322	5.28524e-20	4.60582e-18	34.9095
TTC8	0.635787	9.02505	10.9243	5.52504e-20	4.79784e-18	34.8657
ZNF436-AS1	0.8646	7.57593	10.9109	5.96202e-20	5.15914e-18	34.7905
DLGAP1	3.04141	5.62065	10.9092	6.02147e-20	5.19236e-18	34.7806
SLC38A8	-3.4223	2.10502	-10.9061	6.12643e-20	5.26446e-18	34.7636
DCLK2	0.98628	10.7425	10.9032	6.23031e-20	5.33513e-18	34.747
HAVCR2	-1.07456	6.74433	-10.8977	6.4254e-20	5.48316e-18	34.7165
VGLL4	0.521504	10.591	10.8902	6.70581e-20	5.70271e-18	34.6743
MYD88	-0.942434	8.8434	-10.883	6.98608e-20	5.91189e-18	34.6338
SFRP1	1.97681	12.1648	10.8826	6.99973e-20	5.91189e-18	34.6319
SLC26A4	1.5936	6.40474	10.8753	7.29686e-20	6.14182e-18	34.5908
IFITM2	-1.42175	11.3889	-10.8615	7.89124e-20	6.61952e-18	34.5134
HFE2	1.57584	11.3044	10.8258	9.6606e-20	8.07626e-18	34.3135
ST8SIA2	1.53849	9.26666	10.7995	1.1214e-19	9.34327e-18	34.1662
PLTP	-1.54085	9.95782	-10.7979	1.13148e-19	9.38654e-18	34.1573
C1QTNF1	-1.94668	10.8638	-10.7975	1.13421e-19	9.38654e-18	34.1549
ETS2	-0.890474	11.1815	-10.7937	1.15912e-19	9.5606e-18	34.1335
PLP2	-1.17601	10.4686	-10.7821	1.23791e-19	1.01764e-17	34.0685
RPN1	-0.598404	12.1171	-10.7691	1.33226e-19	1.09157e-17	33.9959
LNP1	0.80452	8.12824	10.7676	1.34403e-19	1.09756e-17	33.9872
GDF6	2.31402	5.84348	10.7555	1.43946e-19	1.17162e-17	33.9194
DOCK2	-1.46538	6.8573	-10.7503	1.48222e-19	1.20245e-17	33.8905
FGF5	-2.77526	2.06675	-10.7447	1.53066e-19	1.23768e-17	33.8587
AOX1	-2.46155	6.02442	-10.7304	1.65971e-19	1.3375e-17	33.7787
TLCD2	-1.27079	6.23012	-10.7298	1.66496e-19	1.3375e-17	33.7756
SGK1	-1.54098	9.96101	-10.7266	1.69604e-19	1.35804e-17	33.7573
TOB2	-1.01431	11.0072	-10.7211	1.74954e-19	1.39635e-17	33.7266
KIAA1211L	-1.2919	7.05356	-10.7168	1.79269e-19	1.42385e-17	33.7026
BDNF	2.20231	9.78654	10.7165	1.79555e-19	1.42385e-17	33.701
ATP1B4	3.81728	6.63895	10.7075	1.8891e-19	1.49324e-17	33.6508
C1QB	-2.25395	8.66449	-10.6993	1.97938e-19	1.5596e-17	33.6047
EVA1C	-0.944482	8.74334	-10.6918	2.06549e-19	1.62227e-17	33.5626
RIN2	0.474224	11.1119	10.6893	2.09517e-19	1.64035e-17	33.5485
AQP9	-3.77181	3.10639	-10.681	2.19526e-19	1.71328e-17	33.5024
LCP1	-1.59519	9.00601	-10.68	2.20828e-19	1.718e-17	33.4966
CSF3R	-1.96539	6.77612	-10.6591	2.48642e-19	1.9283e-17	33.3793
SYT17	1.33776	5.91363	10.6578	2.50476e-19	1.93644e-17	33.3721
EXOG	0.86817	11.2255	10.6558	2.53371e-19	1.9527e-17	33.3607
LYPLAL1	0.998687	11.1061	10.6514	2.59736e-19	1.99552e-17	33.3362
PCBP2	0.316018	13.8478	10.6365	2.8253e-19	2.1639e-17	33.2531
CNDP2	-0.546717	11.4027	-10.6286	2.95607e-19	2.25705e-17	33.2084
PGAM1P5	1.74217	5.92203	10.6264	2.99299e-19	2.27818e-17	33.1961
CD14	-1.77321	8.18592	-10.6205	3.09391e-19	2.34775e-17	33.1633
ACSL6	1.26514	7.12788	10.6192	3.11788e-19	2.35868e-17	33.1557
VPS45	0.618392	11.7462	10.613	3.22812e-19	2.43461e-17	33.1214
VWC2	1.04586	10.325	10.6114	3.25883e-19	2.45028e-17	33.112
LOH12CR2	1.04218	6.59306	10.6103	3.27829e-19	2.45516e-17	33.1062
KIAA0922	0.768168	10.3153	10.6099	3.28522e-19	2.45516e-17	33.1041
CRISPLD1	2.05803	6.73223	10.5867	3.74812e-19	2.79264e-17	32.9738
SIGLEC7	-2.04719	4.24158	-10.5792	3.90937e-19	2.904e-17	32.9322
VIMP	-0.674257	10.6141	-10.5775	3.94772e-19	2.92369e-17	32.9226
KLF4	-1.63178	8.97214	-10.5612	4.33037e-19	3.19747e-17	32.8311
HIST1H2AC	1.00192	9.8871	10.5549	4.48608e-19	3.30256e-17	32.7962
MPDU1	-0.68027	9.89577	-10.5418	4.83208e-19	3.54669e-17	32.7228
NCF4	-1.46074	6.50689	-10.5338	5.05802e-19	3.70151e-17	32.6777
FBP1	-1.76747	4.39448	-10.5304	5.15577e-19	3.76188e-17	32.6588
TMEM253	1.47621	4.52361	10.5151	5.62177e-19	4.0898e-17	32.5733
OSR1	-1.92351	5.15602	-10.5115	5.73938e-19	4.16308e-17	32.5528
C1R	-1.63344	11.8296	-10.509	5.81931e-19	4.20868e-17	32.5392
SOX6	0.861396	9.54117	10.5029	6.02296e-19	4.34322e-17	32.5052
PRKCD	-0.978471	8.72259	-10.5022	6.04843e-19	4.34887e-17	32.501
VASP	-0.959869	10.1329	-10.4997	6.13411e-19	4.39766e-17	32.4871
MAP6	0.798927	8.47973	10.4975	6.21222e-19	4.44074e-17	32.4746
BIRC3	-1.92451	7.58897	-10.4907	6.45413e-19	4.60034e-17	32.4369
CEACAM4	-2.33685	1.72076	-10.4678	7.34912e-19	5.22317e-17	32.3086
SPI1	-1.60103	6.13137	-10.4604	7.66556e-19	5.43242e-17	32.2669
MS4A4A	-2.02128	7.22202	-10.4543	7.93302e-19	5.60585e-17	32.233
LPP-AS2	1.23399	8.55818	10.4499	8.13406e-19	5.73149e-17	32.2083
SLAMF8	-2.14676	5.43104	-10.4455	8.33685e-19	5.85765e-17	32.184
ZNF671	0.631874	9.38984	10.4442	8.40044e-19	5.88556e-17	32.1765
PREX1	-1.28356	8.72822	-10.442	8.50564e-19	5.94239e-17	32.1642
KCNIP1	2.44825	3.85262	10.441	8.55408e-19	5.95934e-17	32.1586
PIM1	-1.63199	8.8036	-10.4325	8.97871e-19	6.23533e-17	32.1107
NUP62CL	1.40016	5.68659	10.432	9.00081e-19	6.23533e-17	32.1083
NFKBIA	-1.12249	10.7784	-10.4304	9.08355e-19	6.27503e-17	32.0992
C10orf71-AS1	1.61784	8.55057	10.4258	9.32326e-19	6.42263e-17	32.0735
PDE5A	1.38776	10.0068	10.4175	9.77151e-19	6.71267e-17	32.0271
MARCO	-3.8269	4.64981	-10.4168	9.80932e-19	6.71993e-17	32.0233
NDC80	1.60965	5.56629	10.4158	9.86776e-19	6.74124e-17	32.0174
CHI3L2	-2.56334	4.23565	-10.4138	9.97746e-19	6.79735e-17	32.0065
NFAM1	-2.03363	5.29827	-10.4112	1.01248e-18	6.87871e-17	31.992
TRAM2-AS1	0.776496	8.6534	10.4082	1.02978e-18	6.97705e-17	31.9753
HSPB7	-0.731944	16.749	-10.402	1.06693e-18	7.20893e-17	31.9403
RHBDF2	-1.41299	7.60769	-10.3945	1.11288e-18	7.49888e-17	31.8986
CD300E	-2.50376	4.94125	-10.392	1.12884e-18	7.58566e-17	31.8845
ARHGAP24	0.982407	10.2794	10.3837	1.18335e-18	7.93037e-17	31.8379
COPZ2	0.743296	10.197	10.3819	1.1956e-18	7.99079e-17	31.8278
DOK6	1.62128	8.75265	10.3765	1.2328e-18	8.21713e-17	31.7975
LINC01359	1.42483	5.85619	10.3743	1.24799e-18	8.29595e-17	31.7854
NDP	2.36305	4.24781	10.3732	1.25594e-18	8.32633e-17	31.7791
PDK4	-3.02803	12.879	-10.366	1.30828e-18	8.6501e-17	31.7388
PCNT	-0.972369	10.7765	-10.3624	1.3346e-18	8.80048e-17	31.7191
C4orf36	0.983018	9.1125	10.3535	1.4036e-18	9.23085e-17	31.6693
TNRC6C-AS1	1.33098	9.65397	10.338	1.53285e-18	1.0054e-16	31.5823
CREG2	2.42354	3.96545	10.333	1.57673e-18	1.03144e-16	31.5544
IDI2	1.71426	4.60046	10.3287	1.61585e-18	1.05423e-16	31.5302
ADORA3	-2.22446	4.92239	-10.317	1.72638e-18	1.12337e-16	31.4648
PIK3R3	-0.723554	11.3171	-10.3155	1.74053e-18	1.1296e-16	31.4568
NPTX2	-2.75584	5.47808	-10.3147	1.74839e-18	1.13172e-16	31.4523
TTC9	1.4347	8.15072	10.2977	1.92508e-18	1.24283e-16	31.3572
DCUN1D2	0.762477	12.4498	10.2964	1.93967e-18	1.24898e-16	31.3498
CYP11A1	1.7543	5.74357	10.2928	1.97874e-18	1.27083e-16	31.3301
RD3L	1.31393	9.99016	10.2862	2.05503e-18	1.31482e-16	31.2927
POR	-1.24894	9.63665	-10.2859	2.0579e-18	1.31482e-16	31.2913
MTHFD2	-0.851636	9.8798	-10.2778	2.15442e-18	1.37293e-16	31.246
NLRC3	0.905555	7.24534	10.2769	2.16521e-18	1.37625e-16	31.2411
PLSCR1	-1.1784	9.11412	-10.2754	2.18409e-18	1.38198e-16	31.2325
HM13	-0.674945	10.2151	-10.2753	2.18544e-18	1.38198e-16	31.2319
PTX3	-2.91575	5.15161	-10.2694	2.25941e-18	1.4251e-16	31.199
SNCA	1.52901	9.13813	10.2663	2.2994e-18	1.44663e-16	31.1817
CEBPB-AS1	1.24191	7.23862	10.2633	2.33846e-18	1.46746e-16	31.1651
VIPAS39	0.449036	10.2401	10.2552	2.44834e-18	1.53251e-16	31.1197
SOCS2-AS1	1.19638	7.4324	10.2271	2.86935e-18	1.79149e-16	30.963
CD300C	-2.20055	3.15413	-10.2143	3.08551e-18	1.92158e-16	30.8912
ZNF763	0.854091	7.88614	10.2099	3.16364e-18	1.96528e-16	30.8665
APBB1IP	-1.48086	5.68189	-10.1936	3.46909e-18	2.14961e-16	30.7755
DOK5	1.44495	9.39326	10.1892	3.55547e-18	2.19762e-16	30.7512
CCDC144NL-AS1	2.09172	6.36438	10.1831	3.67965e-18	2.26869e-16	30.7173
KPNA2	-0.877635	9.52516	-10.1818	3.70755e-18	2.28019e-16	30.7098
OXCT1-AS1	1.20792	6.09265	10.1742	3.86998e-18	2.37417e-16	30.6674
SOCS1	-2.22256	3.83089	-10.1646	4.08691e-18	2.50102e-16	30.6136
DIO2	1.63621	10.664	10.1635	4.11258e-18	2.51051e-16	30.6074
STOM	-0.703553	12.7704	-10.1578	4.24666e-18	2.58595e-16	30.5757
RASEF	2.59278	3.37349	10.1494	4.4541e-18	2.70559e-16	30.5286
LRRC1	0.887034	8.39016	10.1348	4.83606e-18	2.93039e-16	30.4473
SEMA4B	-1.36879	9.51392	-10.1308	4.94773e-18	2.99071e-16	30.4248
RUNX1T1	0.882551	10.0741	10.1295	4.98226e-18	3.00422e-16	30.4179
CYP4B1	-3.12336	7.94425	-10.1289	4.99869e-18	3.00677e-16	30.4146
IL2RA	-2.42809	4.25384	-10.1213	5.21971e-18	3.13208e-16	30.3719
CAPN3	1.10413	10.2308	10.1061	5.68657e-18	3.40393e-16	30.2873
SIGLEC10	-2.46573	4.32732	-10.1048	5.72798e-18	3.42042e-16	30.2801
PAPSS2	-1.16864	8.48593	-10.1041	5.75232e-18	3.42666e-16	30.2759
MYOM1	0.914269	16.1687	10.1	5.88647e-18	3.49812e-16	30.2532
PSD4	-1.20743	6.31037	-10.09	6.22731e-18	3.69178e-16	30.1976
PCK2	-1.12718	6.47912	-10.0838	6.45018e-18	3.81473e-16	30.1629
SLC2A1	-1.00326	9.90474	-10.0817	6.52857e-18	3.85185e-16	30.1509
CTSB	-0.741344	14.2322	-10.0763	6.73116e-18	3.96191e-16	30.1207
MIDN	-1.3168	9.88766	-10.0403	8.24567e-18	4.84178e-16	29.9203
HS3ST5	2.54652	2.42016	10.0375	8.3792e-18	4.9085e-16	29.9044
VGLL2	4.31033	6.80625	10.0365	8.42681e-18	4.92469e-16	29.8988
IFITM3	-1.41804	11.7386	-10.0336	8.56386e-18	4.99295e-16	29.8829
IL13RA1	-0.858237	10.162	-10.0329	8.59658e-18	5.00021e-16	29.8791
TRIM14	-1.2146	6.25426	-10.0307	8.70868e-18	5.05234e-16	29.8663
GARNL3	0.87241	10.4977	10.0303	8.72718e-18	5.05234e-16	29.8642
EXTL1	1.84373	8.62696	10.0297	8.7542e-18	5.05612e-16	29.8612
INHBE	2.51365	3.27794	10.0264	8.9204e-18	5.14007e-16	29.8426
MRPS31P5	0.698132	8.56727	10.0205	9.22262e-18	5.30182e-16	29.8097
PRSS35	2.55713	4.04662	10.0189	9.30789e-18	5.3384e-16	29.8006
LINC01272	-2.24096	4.12718	-10.0183	9.33958e-18	5.34415e-16	29.7973
LINC00888	0.826944	9.66911	10.017	9.40426e-18	5.3687e-16	29.7904
SECTM1	-2.158	5.24046	-10.0009	1.02997e-17	5.86631e-16	29.7006
CXCL6	-2.37731	0.874701	-9.99803	1.04694e-17	5.94921e-16	29.6845
SERPINA5	-2.09748	5.48385	-9.99446	1.06823e-17	6.05623e-16	29.6646
JAK3	-1.59977	6.55639	-9.98929	1.09986e-17	6.22124e-16	29.6358
AIF1	-1.24645	5.63145	-9.97912	1.16484e-17	6.57374e-16	29.5791
PDE6A	1.63907	5.27188	9.97439	1.19635e-17	6.73618e-16	29.5527
ZNF599	0.531078	7.64912	9.97224	1.2109e-17	6.79922e-16	29.5408
EDA2R	1.86755	8.10369	9.97193	1.21306e-17	6.79922e-16	29.539
SLC25A48	-2.6002	1.09866	-9.97141	1.21662e-17	6.80367e-16	29.5361
TEAD2	-0.639592	10.9604	-9.97093	1.21992e-17	6.80674e-16	29.5335
PTPN1	-0.866736	10.951	-9.97049	1.22297e-17	6.8083e-16	29.531
BMP6	1.19869	7.47354	9.96613	1.2534e-17	6.96203e-16	29.5067
SEC61A1	-0.628011	12.1656	-9.96315	1.27466e-17	7.06417e-16	29.4901
ACE2	1.82678	11.8862	9.96176	1.28469e-17	7.10381e-16	29.4824
CEBPB	-1.09017	8.95674	-9.95411	1.34133e-17	7.40043e-16	29.4398
STAB1	-1.61624	10.4759	-9.93899	1.46079e-17	8.0415e-16	29.3555
SAMD12	1.2936	9.07418	9.92666	1.56592e-17	8.60104e-16	29.2869
USP51	1.03283	7.12728	9.92196	1.608e-17	8.81255e-16	29.2607
RASGRP4	-1.52158	4.92774	-9.91848	1.63988e-17	8.96733e-16	29.2413
CD63	-0.72761	13.9384	-9.91303	1.69101e-17	9.2265e-16	29.211
BID	-0.796586	8.19885	-9.90447	1.77463e-17	9.66133e-16	29.1633
KCNA5	1.52173	7.58958	9.89477	1.8744e-17	1.0182e-15	29.1093
MORN4	0.760742	9.11095	9.89084	1.91646e-17	1.03876e-15	29.0874
PRIMA1	-1.34834	6.55996	-9.88736	1.95433e-17	1.05697e-15	29.0681
S100A10	-1.1556	10.8739	-9.87548	2.08972e-17	1.12772e-15	29.0019
SYTL5	3.26632	7.09181	9.87324	2.11633e-17	1.13958e-15	28.9894
LILRB1	-1.53442	3.31554	-9.86869	2.17126e-17	1.16662e-15	28.9641
CACNA2D4	-0.942326	5.68642	-9.86529	2.21327e-17	1.1866e-15	28.9452
ACPP	-2.33476	2.42491	-9.86406	2.22866e-17	1.19226e-15	28.9384
LINC00900	1.33475	5.77943	9.85683	2.32127e-17	1.23912e-15	28.8982
ZNF189	-1.14353	10.178	-9.85453	2.35165e-17	1.25262e-15	28.8853
ASB14	2.26232	9.27284	9.84763	2.44479e-17	1.29943e-15	28.847
SELPLG	-1.40793	6.66117	-9.84667	2.45813e-17	1.30371e-15	28.8416
MASP1	0.8405	13.4826	9.84475	2.48487e-17	1.31506e-15	28.8309
ECM2	1.32416	9.45387	9.84383	2.4978e-17	1.31907e-15	28.8258
MAP2K1	-0.851007	11.0292	-9.8406	2.54358e-17	1.34038e-15	28.8078
CD209	-2.22133	6.7132	-9.83958	2.55825e-17	1.34524e-15	28.8022
STEAP3	-1.26209	8.93194	-9.83354	2.64686e-17	1.38887e-15	28.7685
CDCP1	-1.86437	4.06744	-9.82283	2.8114e-17	1.47208e-15	28.709
SH2D2A	-1.76018	4.09853	-9.81441	2.94793e-17	1.54029e-15	28.6622
C1orf204	1.01329	8.2686	9.8106	3.01185e-17	1.57036e-15	28.641
MME	1.65123	9.21349	9.8095	3.03058e-17	1.5768e-15	28.6349
RPARP-AS1	0.736516	7.63286	9.80827	3.05166e-17	1.58442e-15	28.628
C1QC	-2.07515	8.26242	-9.80522	3.10452e-17	1.60848e-15	28.6111
ST8SIA5	1.4822	9.33671	9.79312	3.32342e-17	1.71829e-15	28.5438
C1orf105	-2.35743	6.65833	-9.78912	3.39923e-17	1.7538e-15	28.5215
GNPDA1	0.430847	10.5306	9.76872	3.81297e-17	1.96316e-15	28.4081
TREM1	-2.97909	3.65804	-9.75587	4.09887e-17	2.10597e-15	28.3367
IGFBP4	-1.00886	12.4049	-9.74502	4.35686e-17	2.23386e-15	28.2764
TYRP1	1.07781	11.8344	9.73883	4.5114e-17	2.3083e-15	28.242
ICK	1.04803	9.70711	9.7318	4.69343e-17	2.39647e-15	28.203
TUBB	-0.882418	10.7384	-9.72081	4.99277e-17	2.54404e-15	28.1419
CSF3	-2.47507	0.75283	-9.71994	5.01725e-17	2.55125e-15	28.1371
GAB1	0.928489	11.7246	9.71464	5.16905e-17	2.62303e-15	28.1077
NCKAP1L	-1.31441	7.6797	-9.70733	5.3862e-17	2.72761e-15	28.067
ERICH5	1.44163	7.93664	9.70329	5.51e-17	2.78244e-15	28.0446
APOLD1	-1.06684	11.5365	-9.70306	5.51705e-17	2.78244e-15	28.0433
RBPMS2	-0.705348	12.4502	-9.69205	5.86933e-17	2.95407e-15	27.9822
NINJ2	-1.16525	6.55571	-9.6835	6.15838e-17	3.09324e-15	27.9348
TNFRSF1B	-1.02934	9.36241	-9.6788	6.32352e-17	3.16973e-15	27.9086
ACSL5	-0.773876	9.07555	-9.67478	6.46808e-17	3.23561e-15	27.8863
ARRDC2	-1.32253	9.31119	-9.67406	6.49415e-17	3.24208e-15	27.8824
DUSP28	0.657084	8.72127	9.67014	6.63891e-17	3.30765e-15	27.8606
IL17RA	-0.738137	9.14723	-9.66015	7.02226e-17	3.49159e-15	27.8052
ARHGAP31	-0.685168	11.1196	-9.63794	7.95624e-17	3.94802e-15	27.6819
NGFR	-1.71853	7.96647	-9.63221	8.21643e-17	4.06895e-15	27.6501
CMTM7	-0.93769	6.67067	-9.61699	8.95011e-17	4.4154e-15	27.5657
STAMBPL1	1.10153	7.48975	9.61695	8.95182e-17	4.4154e-15	27.5655
PPP2R2B	2.2513	5.95245	9.61155	9.22753e-17	4.5423e-15	27.5355
RD3	-1.68445	0.572937	-9.61011	9.30281e-17	4.57024e-15	27.5275
IL4R	-1.34762	8.82508	-9.60972	9.3232e-17	4.57115e-15	27.5254
DHRS11	0.681123	8.47902	9.6035	9.65442e-17	4.72416e-15	27.4909
MOAP1	0.610256	11.2183	9.58964	1.04363e-16	5.09664e-15	27.414
PERP	0.662834	12.4613	9.58909	1.04682e-16	5.1021e-15	27.411
ATP6AP1L	1.09011	7.9866	9.57524	1.13151e-16	5.50401e-15	27.3342
HAND2	0.826942	11.4665	9.57091	1.15933e-16	5.62821e-15	27.3102
PSTPIP1	-1.88719	4.77263	-9.56771	1.18034e-16	5.71897e-15	27.2925
AKAP8	-0.479722	9.8964	-9.55843	1.24345e-16	6.01295e-15	27.2411
HIST1H2BN	0.835334	5.63377	9.55665	1.25595e-16	6.0615e-15	27.2312
TUBB2A	-1.07488	7.44873	-9.55296	1.28223e-16	6.17626e-15	27.2108
ARPC1B	-1.1142	9.47331	-9.55236	1.28653e-16	6.18488e-15	27.2075
MYOCD	0.982698	11.6375	9.54712	1.32493e-16	6.35706e-15	27.1784
MRC1	-1.85501	8.12594	-9.53657	1.40578e-16	6.73193e-15	27.12
MT1H	-1.90751	1.30253	-9.53606	1.40976e-16	6.7379e-15	27.1172
CHDH	-1.69563	7.05812	-9.53521	1.41653e-16	6.75714e-15	27.1125
SLC38A3	1.35051	8.56098	9.5262	1.48997e-16	7.09374e-15	27.0626
PROX1	1.0801	10.9857	9.52365	1.51146e-16	7.18219e-15	27.0484
PPCS	0.465519	10.3922	9.5112	1.62077e-16	7.6868e-15	26.9795
ZNF211	0.697513	10.1238	9.50902	1.6407e-16	7.76638e-15	26.9674
COL4A5	0.97659	9.753	9.50477	1.68031e-16	7.93201e-15	26.9439
SP6	-2.25304	3.30433	-9.50458	1.68212e-16	7.93201e-15	26.9428
ARHGAP30	-1.22506	7.44624	-9.49393	1.78567e-16	8.40424e-15	26.8839
FZD1	1.017	10.2301	9.49274	1.79754e-16	8.44398e-15	26.8773
CD27-AS1	0.643328	9.81736	9.48781	1.84797e-16	8.65039e-15	26.85
C17orf75	0.515613	9.99743	9.48776	1.84849e-16	8.65039e-15	26.8497
STARD8	-0.967305	9.12994	-9.48188	1.9104e-16	8.92317e-15	26.8172
FAM149B1	0.549375	9.75044	9.46725	2.0737e-16	9.66183e-15	26.7363
FAM180A	1.57786	9.48029	9.46702	2.07638e-16	9.66183e-15	26.735
PTPRU	-1.11704	8.73564	-9.44806	2.30915e-16	1.07247e-14	26.6301
TMEM246	0.629675	11.5473	9.43789	2.44452e-16	1.13321e-14	26.5739
PAAF1	0.510928	9.90503	9.43218	2.52399e-16	1.16786e-14	26.5423
IL20RA	-2.12758	5.40117	-9.43134	2.53589e-16	1.17116e-14	26.5377
MKL1	-0.768422	9.11014	-9.42418	2.63966e-16	1.21681e-14	26.4981
SIGLEC14	-2.38938	4.40108	-9.42115	2.68496e-16	1.23538e-14	26.4813
ADH5	0.610271	13.2677	9.40493	2.9403e-16	1.35035e-14	26.3916
CCDC28A	0.71991	9.26335	9.40452	2.94691e-16	1.35087e-14	26.3894
FCGR3A	-1.66017	7.96386	-9.4022	2.98548e-16	1.36601e-14	26.3766
ESM1	3.45981	5.7285	9.3995	3.03093e-16	1.38424e-14	26.3617
TMEM30B	2.02915	6.08484	9.39728	3.06897e-16	1.39902e-14	26.3494
FBXO32	1.33578	13.6965	9.3936	3.13282e-16	1.42549e-14	26.329
ITIH5	1.03023	10.9774	9.39324	3.13902e-16	1.42568e-14	26.3271
HTR2B	2.25666	6.32052	9.39276	3.14746e-16	1.42689e-14	26.3244
TP53INP1	0.967679	10.5641	9.38937	3.20791e-16	1.45027e-14	26.3057
EIF2D	0.415856	11.0347	9.38921	3.2108e-16	1.45027e-14	26.3048
PTAFR	-1.45198	6.22838	-9.3827	3.32981e-16	1.50109e-14	26.2688
PGA4	-1.50906	0.549696	-9.3824	3.33548e-16	1.50109e-14	26.2672
SMAP2	-0.680026	9.7977	-9.3803	3.37501e-16	1.51611e-14	26.2555
ECT2L	1.76879	7.73242	9.37978	3.38473e-16	1.51771e-14	26.2527
LINC01278	0.47437	10.4285	9.35623	3.86145e-16	1.72833e-14	26.1227
PLIN3	-0.969911	9.44948	-9.35427	3.9042e-16	1.7443e-14	26.1118
C19orf54	0.666784	9.08211	9.35075	3.98183e-16	1.77577e-14	26.0924
APCDD1L-AS1	1.78792	4.03339	9.34737	4.0577e-16	1.80633e-14	26.0737
IL18BP	-1.06411	8.03742	-9.34586	4.09221e-16	1.81575e-14	26.0654
EDN3	3.12594	3.00218	9.3458	4.09357e-16	1.81575e-14	26.0651
CTF1	0.965394	9.49751	9.33679	4.30513e-16	1.90616e-14	26.0153
LMCD1	-1.69873	10.2242	-9.33472	4.35517e-16	1.92486e-14	26.0039
CTHRC1	1.7625	7.53104	9.33204	4.42117e-16	1.95054e-14	25.9891
HESX1	1.14642	4.82342	9.3291	4.49427e-16	1.97924e-14	25.9729
JAK2	1.52312	11.6035	9.32851	4.50926e-16	1.98231e-14	25.9696
MAP4	0.896656	16.0099	9.32081	4.70764e-16	2.06583e-14	25.9271
MEOX2	1.03278	8.72073	9.3152	4.85767e-16	2.125e-14	25.8962
FAM78B	-0.955751	7.36877	-9.31512	4.8597e-16	2.125e-14	25.8958
IL6	-2.89868	3.55114	-9.31167	4.95438e-16	2.16257e-14	25.8767
HYAL2	-1.62282	10.1854	-9.30701	5.08525e-16	2.21577e-14	25.851
TRAK1	0.586455	13.4989	9.30143	5.24625e-16	2.28189e-14	25.8202
MGC16275	0.942727	6.81134	9.29503	5.43727e-16	2.36081e-14	25.7849
ZNF177	0.882194	8.26392	9.28972	5.60115e-16	2.42769e-14	25.7556
QSOX1	-0.910943	11.4763	-9.28753	5.6702e-16	2.45331e-14	25.7435
SH3BP2	-0.936375	10.1113	-9.28661	5.69915e-16	2.46152e-14	25.7385
MTHFR	-0.886256	11.1656	-9.27824	5.97217e-16	2.57492e-14	25.6923
TFE3	-0.595195	10.0974	-9.27336	6.13716e-16	2.64144e-14	25.6654
CHSY1	-0.852497	9.31919	-9.27282	6.15584e-16	2.64487e-14	25.6625
MS4A6E	-1.89878	0.946082	-9.26707	6.35666e-16	2.7264e-14	25.6308
HMOX1	-1.279	7.03817	-9.26441	6.45172e-16	2.76132e-14	25.6161
WDR66	1.6832	7.42942	9.26417	6.46048e-16	2.76132e-14	25.6148
TSC1	0.632737	11.963	9.26315	6.49757e-16	2.77237e-14	25.6091
LIN9	1.10225	10.0891	9.26045	6.59629e-16	2.80963e-14	25.5943
FMO4	0.982135	8.45139	9.25986	6.61811e-16	2.81387e-14	25.591
FAM117B	0.771816	7.33928	9.25956	6.62906e-16	2.81387e-14	25.5894
RDH10	-0.96478	8.61075	-9.25769	6.69862e-16	2.83851e-14	25.5791
MIR99AHG	0.841948	9.88601	9.25553	6.78004e-16	2.86808e-14	25.5671
SLC17A9	-1.87454	5.09397	-9.2547	6.81162e-16	2.87282e-14	25.5626
AMPH	1.21894	8.16785	9.25462	6.81453e-16	2.87282e-14	25.5621
NT5C2	0.746793	12.1477	9.25353	6.85608e-16	2.8854e-14	25.5561
ANKRD6	0.651076	9.34478	9.25204	6.91342e-16	2.90458e-14	25.5479
DSCAS	1.15273	5.50624	9.24178	7.32101e-16	3.07059e-14	25.4914
ADAM18	2.47159	2.62789	9.23936	7.42047e-16	3.10702e-14	25.4781
ING4	0.585035	10.3473	9.23803	7.47602e-16	3.12498e-14	25.4707
RNF165	1.04687	8.12514	9.23373	7.6576e-16	3.19546e-14	25.447
ZNF16	0.526071	8.45076	9.22946	7.84212e-16	3.26693e-14	25.4236
LINC01460	1.19691	8.37763	9.22734	7.93571e-16	3.30035e-14	25.4118
GDF9	1.11105	5.41097	9.22251	8.15232e-16	3.38472e-14	25.3853
RNASE3	-1.33491	0.411068	-9.21776	8.3716e-16	3.46424e-14	25.3591
FOXK2	-0.50695	10.1682	-9.21775	8.37195e-16	3.46424e-14	25.359
RMND5A	0.781636	12.9164	9.2159	8.4588e-16	3.49432e-14	25.3489
SGCG	0.782226	12.4945	9.21008	8.73805e-16	3.60364e-14	25.3168
HYOU1	-0.832229	11.6943	-9.2065	8.91436e-16	3.67022e-14	25.2971
ABHD2	-1.12888	12.2979	-9.20472	9.00327e-16	3.70065e-14	25.2873
GJA1	1.13221	13.7146	9.20306	9.08714e-16	3.7289e-14	25.2782
ZFP90	0.599884	9.44911	9.20265	9.10815e-16	3.73132e-14	25.2759
RAB7B	1.21936	7.04353	9.20063	9.21108e-16	3.76722e-14	25.2648
EIF4EBP3	1.00876	9.43665	9.19873	9.30929e-16	3.80109e-14	25.2543
FLJ36777	1.35392	5.20525	9.19376	9.57103e-16	3.9015e-14	25.227
DOK2	-1.47794	5.53791	-9.19277	9.62396e-16	3.9166e-14	25.2215
F2RL2	1.83822	7.09072	9.19082	9.7292e-16	3.95291e-14	25.2108
KCNS3	0.941406	7.97526	9.18966	9.79242e-16	3.9693e-14	25.2044
MED12L	1.82226	6.55558	9.18949	9.80175e-16	3.9693e-14	25.2035
MDFIC	0.858939	10.7392	9.18479	1.00618e-15	4.06793e-14	25.1776
MPC1	0.741078	13.7991	9.17547	1.05989e-15	4.27807e-14	25.1263
PMM2	-0.729061	9.1511	-9.1708	1.08787e-15	4.38383e-14	25.1006
RAB27A	-0.895851	7.84894	-9.16805	1.10468e-15	4.44432e-14	25.0855
SLC31A1	-0.616438	9.82183	-9.16526	1.12196e-15	4.50649e-14	25.0702
LDHA	-1.22335	13.3673	-9.16225	1.14094e-15	4.57526e-14	25.0536
AGTR1	-1.97768	5.62451	-9.16096	1.14922e-15	4.601e-14	25.0465
RAC2	-1.27366	6.27791	-9.15554	1.18444e-15	4.73429e-14	25.0167
BCDIN3D-AS1	0.818727	7.31648	9.15217	1.20692e-15	4.81636e-14	24.9982
FBXL20	0.553745	9.87478	9.14372	1.26508e-15	5.04028e-14	24.9517
FAM120AOS	0.398393	10.5826	9.1426	1.27301e-15	5.06371e-14	24.9456
MKRN2OS	3.1741	7.03084	9.12761	1.38393e-15	5.49606e-14	24.8632
GMIP	-1.15791	6.11452	-9.12224	1.4259e-15	5.65361e-14	24.8337
DOK3	-1.46136	5.64282	-9.1148	1.48629e-15	5.88361e-14	24.7928
GLDN	1.1785	9.27422	9.11447	1.48902e-15	5.88499e-14	24.7909
PROS1	1.33417	13.0898	9.11217	1.5082e-15	5.95123e-14	24.7783
PHLDB2	0.938737	13.19	9.11092	1.51874e-15	5.98325e-14	24.7715
IDI2-AS1	1.40653	9.33595	9.10802	1.54345e-15	6.07092e-14	24.7555
SLC1A7	2.35331	5.26469	9.10729	1.54975e-15	6.08599e-14	24.7515
KLF3-AS1	1.08749	7.01262	9.10179	1.59798e-15	6.26541e-14	24.7213
SLC25A25	-1.01077	7.95113	-9.09859	1.62665e-15	6.36769e-14	24.7037
PRR16	1.02563	9.13159	9.098	1.63202e-15	6.37858e-14	24.7005
IL10	-2.40025	2.12839	-9.09655	1.64527e-15	6.42019e-14	24.6925
ISLR	1.37865	9.73971	9.09273	1.68058e-15	6.54764e-14	24.6716
INHBA-AS1	2.01342	2.33921	9.08937	1.71237e-15	6.66097e-14	24.6531
SPEF2	1.12467	7.29501	9.08444	1.76002e-15	6.83552e-14	24.626
WDR48	0.542428	10.864	9.08168	1.78727e-15	6.92652e-14	24.6108
LINC00847	0.57777	9.36047	9.0815	1.78907e-15	6.92652e-14	24.6099
KLHL24	1.07234	12.6351	9.07951	1.80897e-15	6.99261e-14	24.5989
ZNF415	0.738176	9.85776	9.07877	1.81645e-15	7.01054e-14	24.5949
ACKR1	-2.0144	8.04893	-9.07713	1.83303e-15	7.06345e-14	24.5859
CUX2	3.3979	3.99545	9.07636	1.84089e-15	7.0827e-14	24.5817
ZSCAN26	0.624464	9.8236	9.07023	1.90485e-15	7.31736e-14	24.548
PRKX	-0.834085	8.14818	-9.06295	1.98357e-15	7.6079e-14	24.508
AMZ2	0.468937	11.6521	9.05892	2.02857e-15	7.76842e-14	24.4859
ABCG2	1.48949	8.20652	9.05513	2.07174e-15	7.92143e-14	24.4651
HIST1H2AK	1.18035	4.76507	9.04796	2.15606e-15	8.22789e-14	24.4258
KLHDC9	1.14489	7.46128	9.04775	2.15856e-15	8.22789e-14	24.4247
PTPN6	-1.06886	7.17392	-9.04125	2.23797e-15	8.5174e-14	24.389
SLC35G1	0.920158	7.25418	9.03715	2.2896e-15	8.70047e-14	24.3665
CARNS1	1.3146	9.77245	9.03066	2.3738e-15	9.00656e-14	24.3309
SLC22A16	-2.0076	1.03087	-9.02859	2.4013e-15	9.09692e-14	24.3195
NLRC4	-1.36696	4.84857	-9.01776	2.55022e-15	9.63346e-14	24.2602
PYGL	-0.912868	8.0847	-9.01772	2.55075e-15	9.63346e-14	24.26
B3GALT5	2.09201	4.69935	9.01536	2.58455e-15	9.74621e-14	24.247
TMEM44-AS1	0.975079	7.25765	9.01012	2.66086e-15	1.00186e-13	24.2183
MLKL	-0.993133	8.10054	-8.99625	2.87398e-15	1.08046e-13	24.1423
TXLNB	1.1863	13.2175	8.99384	2.91271e-15	1.09335e-13	24.1291
FAM167B	-1.57746	5.46189	-8.99311	2.92461e-15	1.09615e-13	24.1251
ZNF627	0.71606	8.7591	8.99078	2.96264e-15	1.10872e-13	24.1123
TNFAIP1	-0.567094	11.1698	-8.98533	3.05377e-15	1.14109e-13	24.0825
IGSF23	-2.81355	1.20758	-8.96869	3.34931e-15	1.24963e-13	23.9913
CYP2U1	0.739974	9.40217	8.95981	3.5187e-15	1.31085e-13	23.9427
PGM5-AS1	0.910705	5.12419	8.95602	3.59349e-15	1.33669e-13	23.9219
PNMAL1	1.11652	9.61508	8.94854	3.74589e-15	1.39128e-13	23.881
CDKN1B	0.587938	10.3417	8.94421	3.83689e-15	1.42294e-13	23.8573
ETNPPL	-2.74121	7.20105	-8.94173	3.89002e-15	1.44047e-13	23.8437
ARIH2	0.504711	13.3951	8.93846	3.96133e-15	1.46468e-13	23.8258
CTSK	1.09175	9.608	8.93308	4.0814e-15	1.50682e-13	23.7964
GPR4	-1.41166	7.32917	-8.92298	4.31653e-15	1.59124e-13	23.7411
SVIL	0.736403	15.0431	8.92179	4.345e-15	1.59935e-13	23.7346
FAM189A2	0.620563	10.4244	8.92147	4.35268e-15	1.59979e-13	23.7329
GGT5	-1.63569	9.07729	-8.92047	4.37701e-15	1.60634e-13	23.7274
NUDT4	-1.00632	12.3498	-8.91736	4.45324e-15	1.63189e-13	23.7104
PMS2P4	0.698992	6.47892	8.91121	4.60755e-15	1.68593e-13	23.6768
TAP2	-0.96094	7.65179	-8.90579	4.74825e-15	1.73483e-13	23.6471
AMHR2	2.20357	4.40122	8.90193	4.85077e-15	1.76967e-13	23.6261
RASSF10	1.76014	3.79114	8.89745	4.97278e-15	1.81111e-13	23.6016
SERTAD4	1.59043	7.87126	8.89723	4.97905e-15	1.81111e-13	23.6003
FRMD4A	-0.673138	10.2063	-8.87173	5.73479e-15	2.08294e-13	23.461
TMBIM6	-0.378353	13.5505	-8.86651	5.90275e-15	2.14079e-13	23.4325
SLCO2B1	-1.07879	9.78133	-8.86533	5.94154e-15	2.14971e-13	23.426
NECAB1	1.76569	6.62779	8.86523	5.94477e-15	2.14971e-13	23.4255
ELANE	-1.64028	1.1266	-8.86132	6.07504e-15	2.1936e-13	23.4041
PPP1R9A	0.830447	10.6496	8.85899	6.15399e-15	2.21885e-13	23.3914
POLR2M	0.579922	11.1433	8.85533	6.28001e-15	2.26099e-13	23.3714
CST2	3.36871	3.39991	8.85345	6.34552e-15	2.28124e-13	23.3612
LINC00702	1.40792	11.4976	8.85197	6.39787e-15	2.29672e-13	23.3531
FCER1A	2.09297	6.10471	8.85087	6.43686e-15	2.30433e-13	23.3471
PLEK	-1.19664	7.34152	-8.85085	6.43778e-15	2.30433e-13	23.3469
ZNF704	0.69844	11.5382	8.84776	6.54891e-15	2.34071e-13	23.3301
PPP1R15B	-0.506579	10.0948	-8.84725	6.56735e-15	2.34391e-13	23.3273
TRAK2	0.815237	13.6383	8.84282	6.73025e-15	2.39858e-13	23.3031
TNFAIP8L2	-1.34023	5.14652	-8.84044	6.8195e-15	2.42688e-13	23.2901
RYR3	2.06088	5.11325	8.83692	6.9536e-15	2.47103e-13	23.2709
FERMT3	-1.36664	6.87828	-8.83636	6.97533e-15	2.47519e-13	23.2679
TMEM42	0.619246	9.14554	8.8349	7.03207e-15	2.49174e-13	23.2599
SLC40A1	0.811743	11.3206	8.83153	7.16436e-15	2.53497e-13	23.2415
FZD7	0.92736	9.70269	8.82154	7.57163e-15	2.67524e-13	23.187
RABGAP1L	1.0493	12.4522	8.82092	7.59772e-15	2.68062e-13	23.1836
SLITRK4	2.76259	7.57142	8.81964	7.65151e-15	2.69574e-13	23.1766
APOBR	-1.69658	4.91591	-8.81727	7.75262e-15	2.72746e-13	23.1637
CA3	3.70966	10.2024	8.81664	7.77952e-15	2.73303e-13	23.1603
ITPRIP	-0.74937	11.2347	-8.80985	8.07737e-15	2.83363e-13	23.1232
RBM20	0.792265	13.7018	8.80741	8.1872e-15	2.86808e-13	23.1099
TNFRSF10A	-1.06194	6.53209	-8.8065	8.22869e-15	2.87853e-13	23.1049
DAND5	1.42409	8.49092	8.80471	8.3105e-15	2.90302e-13	23.0952
THRB-AS1	1.14797	3.66705	8.8033	8.37557e-15	2.92162e-13	23.0875
NOP2	-0.569413	9.62397	-8.8027	8.40318e-15	2.92711e-13	23.0842
C11orf21	1.17366	10.7811	8.80087	8.48861e-15	2.9527e-13	23.0743
HDAC9	0.9285	10.3268	8.80052	8.50531e-15	2.95434e-13	23.0723
EPB41L5	0.59521	10.0499	8.79072	8.9788e-15	3.11006e-13	23.0189
GNMT	-1.77968	4.17429	-8.79072	8.97883e-15	3.11006e-13	23.0189
PARVG	-1.22685	7.06099	-8.79	9.01441e-15	3.118e-13	23.015
NAMPT	-1.31679	11.8249	-8.78972	9.02857e-15	3.11852e-13	23.0135
PPARG	-0.81454	8.50276	-8.78752	9.13919e-15	3.15232e-13	23.0015
CD59	-0.551901	14.6401	-8.77788	9.63937e-15	3.3202e-13	22.9489
DNAJC27-AS1	1.04166	6.26976	8.77049	1.00412e-14	3.45379e-13	22.9087
SLC28A1	1.19224	6.26139	8.76819	1.01695e-14	3.49303e-13	22.8961
TGFBR2	-0.74704	12.8545	-8.76769	1.01978e-14	3.4979e-13	22.8934
SLC7A7	-0.991548	7.21079	-8.7645	1.03789e-14	3.55507e-13	22.876
ANGPTL4	-2.94392	5.71516	-8.76234	1.05034e-14	3.59271e-13	22.8643
JDP2	-0.746611	8.49067	-8.75747	1.07899e-14	3.6856e-13	22.8378
WARS	-0.909372	12.2784	-8.75095	1.11856e-14	3.81548e-13	22.8022
GATA2	-1.07161	8.30981	-8.74552	1.1526e-14	3.92616e-13	22.7727
PCCB	0.558174	12.1133	8.74506	1.15555e-14	3.9308e-13	22.7702
DENND3	-0.846537	10.1354	-8.73853	1.19802e-14	4.06964e-13	22.7346
CHMP4B	-0.424307	11.9383	-8.73557	1.21774e-14	4.13093e-13	22.7185
GLOD4	0.406939	10.5449	8.73331	1.23299e-14	4.17692e-13	22.7062
C10orf11	-1.20553	6.93613	-8.733	1.23517e-14	4.17856e-13	22.7045
SPINK6	-0.909224	0.212634	-8.72727	1.27481e-14	4.30677e-13	22.6733
ANGPTL7	1.75	5.79307	8.72624	1.28207e-14	4.32535e-13	22.6677
PUS10	0.763943	7.65262	8.72409	1.29742e-14	4.37116e-13	22.656
FURIN	-1.08415	10.5608	-8.72156	1.31564e-14	4.4265e-13	22.6423
ISCU	0.593025	13.9028	8.7204	1.32413e-14	4.449e-13	22.6359
ANKH	0.403299	12.7157	8.71509	1.36351e-14	4.57507e-13	22.607
CYP46A1	0.790658	7.40196	8.70851	1.41392e-14	4.73778e-13	22.5712
PDGFRA	-1.19184	10.2402	-8.70735	1.42294e-14	4.76155e-13	22.565
HES6	-1.54891	4.56932	-8.70305	1.45716e-14	4.86945e-13	22.5415
ANKMY2	0.744083	10.8577	8.68898	1.57473e-14	5.25521e-13	22.4651
NTNG2	1.59763	6.83981	8.67325	1.71741e-14	5.72362e-13	22.3796
DBP	1.36516	7.49103	8.67148	1.73419e-14	5.77175e-13	22.37
WWC1	-2.35199	3.89706	-8.66519	1.7954e-14	5.9674e-13	22.3358
NT5DC3	-0.912995	8.04469	-8.66392	1.808e-14	6.0012e-13	22.3289
TYROBP	-1.35888	7.74372	-8.66063	1.84106e-14	6.09726e-13	22.311
ANP32A	0.417833	12.4517	8.66055	1.84188e-14	6.09726e-13	22.3106
GRM1	1.40896	8.77377	8.65668	1.88153e-14	6.22014e-13	22.2896
USP46-AS1	1.18522	8.12827	8.65617	1.88686e-14	6.2294e-13	22.2868
ZNF546	0.909679	8.28427	8.65231	1.92744e-14	6.35487e-13	22.2658
NANS	-0.654735	9.53659	-8.64985	1.95371e-14	6.43291e-13	22.2525
BANCR	3.02263	10.5323	8.64953	1.95714e-14	6.4356e-13	22.2508
GRK4	0.51441	8.52419	8.649	1.9629e-14	6.44596e-13	22.2479
ZNF536	1.36209	7.28692	8.64821	1.97148e-14	6.46552e-13	22.2436
IGIP	0.760723	9.72639	8.64635	1.9918e-14	6.52347e-13	22.2335
MYO1F	-1.27411	6.8754	-8.64096	2.05179e-14	6.71102e-13	22.2042
TGFBR3	-1.03371	9.68697	-8.6397	2.06612e-14	6.74895e-13	22.1973
TRAJ44	-1.34783	0.321266	-8.63941	2.06936e-14	6.7506e-13	22.1958
CHAC2	-1.20082	5.36707	-8.6343	2.12846e-14	6.93423e-13	22.168
MMP25	-1.87293	4.16279	-8.62963	2.18386e-14	7.10533e-13	22.1427
FCN1	-1.96369	6.0728	-8.62757	2.20876e-14	7.17571e-13	22.1315
BCAT1	-1.56004	6.64546	-8.62736	2.21131e-14	7.17571e-13	22.1304
CHI3L1	-3.41555	2.64329	-8.62289	2.26642e-14	7.34488e-13	22.1061
MS4A6A	-1.30167	8.89877	-8.62241	2.27242e-14	7.35465e-13	22.1035
MPPE1	0.440656	10.2574	8.62201	2.27739e-14	7.36108e-13	22.1014
ATRNL1	2.17532	7.93872	8.61959	2.30803e-14	7.45034e-13	22.0882
COA5	0.532187	10.3566	8.61923	2.31257e-14	7.45523e-13	22.0863
LILRB5	-1.61128	4.83021	-8.61797	2.32866e-14	7.49732e-13	22.0794
FAM110D	-0.902447	6.92413	-8.61522	2.3642e-14	7.60181e-13	22.0645
WDR5B	0.594101	8.23237	8.61383	2.38231e-14	7.64288e-13	22.057
BHLHB9	0.711407	8.34527	8.61376	2.38317e-14	7.64288e-13	22.0566
ADAMTSL4	-1.22753	10.1332	-8.61303	2.39283e-14	7.66388e-13	22.0527
TMEM242	0.495287	10.686	8.61022	2.43007e-14	7.77306e-13	22.0374
LILRA2	-1.53265	2.75198	-8.60933	2.44206e-14	7.80132e-13	22.0326
SLC6A13	1.01674	7.16431	8.60875	2.44984e-14	7.81603e-13	22.0294
BAIAP2L1	-0.965848	7.05892	-8.60559	2.49277e-14	7.94273e-13	22.0123
ARHGEF9	0.543413	11.6406	8.60506	2.5001e-14	7.9558e-13	22.0094
DUSP15	1.24019	5.93823	8.60191	2.54386e-14	8.08463e-13	21.9923
CC2D2A	0.714734	8.67967	8.60094	2.55737e-14	8.11709e-13	21.9871
IMPDH1	-0.973698	8.80691	-8.59834	2.59427e-14	8.22169e-13	21.973
SLC52A3	-1.19604	6.71398	-8.59815	2.59699e-14	8.22169e-13	21.972
ARHGAP9	-1.28224	6.13079	-8.59545	2.63584e-14	8.33397e-13	21.9573
HCG20	1.29289	2.79144	8.58653	2.76842e-14	8.73641e-13	21.909
TMEM189-UBE2V1	-0.307001	11.6628	-8.58641	2.7702e-14	8.73641e-13	21.9083
TSC22D3	-1.07312	11.6188	-8.58259	2.82903e-14	8.91055e-13	21.8876
HSPA2	1.74413	10.3144	8.58224	2.8344e-14	8.91606e-13	21.8857
KYNU	-1.74755	4.49671	-8.5818	2.84138e-14	8.92663e-13	21.8833
TM7SF2	1.35731	10.6818	8.58145	2.84677e-14	8.92675e-13	21.8814
GATA6-AS1	0.78194	10.0022	8.58133	2.84865e-14	8.92675e-13	21.8808
KRT32	-2.1686	1.30353	-8.5784	2.89499e-14	9.06044e-13	21.8649
C22orf46	0.744777	10.3419	8.57665	2.92299e-14	9.13647e-13	21.8554
TRIM45	1.03507	9.99912	8.57241	2.99191e-14	9.34007e-13	21.8324
DUSP1	-1.65163	10.8903	-8.56934	3.04281e-14	9.48694e-13	21.8158
RPL23AP53	0.71213	6.69384	8.55967	3.20884e-14	9.99197e-13	21.7635
TSPAN14	-0.749459	10.8818	-8.55752	3.24693e-14	1.00978e-12	21.7518
ARFGAP3	-0.475513	10.2461	-8.55596	3.27493e-14	1.01721e-12	21.7434
PRSS44	1.26724	10.3657	8.55311	3.32656e-14	1.03195e-12	21.728
PKD1L2	1.62319	9.78595	8.55014	3.38126e-14	1.0476e-12	21.7119
SMIM12	-0.528857	10.5215	-8.54972	3.38906e-14	1.0487e-12	21.7096
CENPA	3.19394	8.1841	8.54862	3.40974e-14	1.05377e-12	21.7036
TIMP4	-1.40045	8.40916	-8.54542	3.47011e-14	1.07094e-12	21.6863
IRF5	-1.13723	5.99795	-8.54522	3.47398e-14	1.07094e-12	21.6852
SAMD13	1.12085	5.87119	8.53894	3.59589e-14	1.10714e-12	21.6512
GAS6-AS2	0.797954	7.53207	8.53861	3.60233e-14	1.10774e-12	21.6495
IL18RAP	-1.67473	4.30301	-8.53655	3.64334e-14	1.11877e-12	21.6383
B4GALT5	-0.57261	11.2822	-8.53636	3.64727e-14	1.11877e-12	21.6372
EPB41L3	-0.890681	8.09857	-8.53375	3.69994e-14	1.13351e-12	21.6231
NOD2	-1.5293	4.61164	-8.53228	3.72979e-14	1.14124e-12	21.6152
TREML2	-2.08721	1.31597	-8.53178	3.74013e-14	1.14299e-12	21.6125
SNHG18	0.914553	8.44813	8.52097	3.96876e-14	1.21136e-12	21.554
GRIA3	2.3866	7.86455	8.51041	4.20552e-14	1.28203e-12	21.4969
LPCAT1	-0.53173	8.92051	-8.50934	4.23025e-14	1.28798e-12	21.4911
ADAMTS4	-2.6432	7.77275	-8.50708	4.28311e-14	1.30247e-12	21.4789
SAMSN1	-1.97165	4.91284	-8.5025	4.39221e-14	1.334e-12	21.4541
LUM	1.55247	13.0687	8.49951	4.46468e-14	1.35434e-12	21.438
PLEKHO2	-0.870409	9.01273	-8.49916	4.47337e-14	1.35531e-12	21.4361
FBXO40	1.38113	13.8977	8.49566	4.56012e-14	1.3799e-12	21.4171
MYOZ3	1.04065	8.99865	8.49156	4.66367e-14	1.4095e-12	21.395
CFD	-1.93068	6.87154	-8.49117	4.67374e-14	1.41082e-12	21.3929
LCN15	-2.1845	1.36034	-8.48984	4.70796e-14	1.41941e-12	21.3857
LYPD1	2.53922	4.81305	8.48934	4.72078e-14	1.42154e-12	21.383
HPSE	-1.53412	4.21581	-8.48898	4.73012e-14	1.42261e-12	21.3811
GLT8D2	0.75662	8.9616	8.48567	4.8169e-14	1.44695e-12	21.3632
FIBCD1	-2.51789	2.552	-8.48337	4.8779e-14	1.46349e-12	21.3508
GPAT2	-1.75543	7.37191	-8.48193	4.91655e-14	1.47329e-12	21.343
GLRB	0.776683	9.22479	8.47145	5.20737e-14	1.55855e-12	21.2864
SOBP	0.452554	10.3047	8.47096	5.22125e-14	1.56081e-12	21.2837
SLC7A1	-1.22711	9.65242	-8.46874	5.2854e-14	1.57687e-12	21.2717
SLC36A1	-0.888966	7.89612	-8.46865	5.28776e-14	1.57687e-12	21.2713
PXDNL	0.765827	12.3076	8.4674	5.32435e-14	1.58586e-12	21.2645
ZNF691	0.485634	8.76356	8.46325	5.44666e-14	1.62033e-12	21.2421
MYEF2	0.768083	9.86642	8.45674	5.64449e-14	1.67716e-12	21.2069
ZDHHC18	-0.674307	9.16609	-8.45488	5.70222e-14	1.69228e-12	21.1969
MN1	0.977055	8.8253	8.45367	5.74011e-14	1.70084e-12	21.1904
FOLR3	-2.12073	0.914845	-8.45352	5.74486e-14	1.70084e-12	21.1896
SLC25A27	0.919214	10.1202	8.45055	5.83912e-14	1.72667e-12	21.1735
KIF13A	0.75794	13.0547	8.44835	5.91e-14	1.74554e-12	21.1617
SH3BGRL3	-1.14915	9.87386	-8.44579	5.99357e-14	1.76729e-12	21.1478
CFB	-1.44131	4.9442	-8.44565	5.99797e-14	1.76729e-12	21.1471
PIK3IP1-AS1	1.35496	4.02891	8.44463	6.03173e-14	1.77484e-12	21.1416
ASGR2	-2.24187	2.40043	-8.44444	6.03798e-14	1.77484e-12	21.1405
RNF144B	-0.901115	9.14704	-8.4418	6.12599e-14	1.79856e-12	21.1263
GDPGP1	0.763983	7.67287	8.4402	6.17973e-14	1.81218e-12	21.1177
BDH2	0.660157	10.6026	8.43534	6.34626e-14	1.85881e-12	21.0915
LTBP2	1.71073	12.2593	8.43132	6.48757e-14	1.89794e-12	21.0698
POM121L9P	-2.12819	4.65553	-8.43102	6.49819e-14	1.89879e-12	21.0682
ANKRD16	0.489799	7.82796	8.43079	6.50649e-14	1.89897e-12	21.0669
GPR183	-2.1647	4.92839	-8.42906	6.56825e-14	1.91473e-12	21.0576
CCDC125	0.568924	7.10891	8.42671	6.65332e-14	1.93724e-12	21.0449
GABARAPL2	0.469087	12.7323	8.42433	6.74062e-14	1.96034e-12	21.0321
MTCH1	-0.599698	12.9358	-8.42389	6.75697e-14	1.96278e-12	21.0297
ZNF680	0.790591	9.06517	8.42034	6.88958e-14	1.99895e-12	21.0106
MAP2K5	0.578944	9.8937	8.41759	6.99404e-14	2.02687e-12	20.9957
GCA	-0.838128	7.7658	-8.41162	7.22633e-14	2.09173e-12	20.9635
ZNF226	0.450102	9.71598	8.40317	7.56793e-14	2.18805e-12	20.918
FAM212B	-0.89863	10.303	-8.40221	7.60807e-14	2.19708e-12	20.9128
HYKK	0.592422	7.64739	8.40045	7.68137e-14	2.21565e-12	20.9034
AZIN2	0.981381	8.00952	8.39999	7.70071e-14	2.21863e-12	20.9009
ZNF527	0.584709	8.33217	8.39734	7.81344e-14	2.24848e-12	20.8866
BEND5	0.787477	6.87272	8.39559	7.88833e-14	2.2651e-12	20.8772
MIR27B	1.59151	4.84306	8.39556	7.88955e-14	2.2651e-12	20.877
DNAJB6	0.361327	12.7963	8.39436	7.9415e-14	2.27736e-12	20.8706
KIAA0141	0.45439	12.6498	8.38932	8.16357e-14	2.33833e-12	20.8434
DPF3	0.649475	10.533	8.38738	8.25067e-14	2.36053e-12	20.8329
SAA1	-2.2463	0.747735	-8.38625	8.30167e-14	2.37237e-12	20.8269
KCNK12	-1.818	0.971772	-8.38367	8.41953e-14	2.40327e-12	20.813
SLC2A12	1.07814	10.818	8.38081	8.55242e-14	2.43838e-12	20.7976
WBP1L	-0.44343	10.6409	-8.37946	8.61576e-14	2.4536e-12	20.7903
CORO1A	-1.64154	6.89035	-8.37818	8.67614e-14	2.46588e-12	20.7834
LINC00174	1.06127	7.66081	8.37812	8.67886e-14	2.46588e-12	20.7831
RARA-AS1	-1.00503	5.25111	-8.37728	8.71894e-14	2.47441e-12	20.7786
LRRC10	1.67699	11.3786	8.37414	8.8697e-14	2.5143e-12	20.7617
PLAUR	-1.57334	6.74228	-8.36536	9.30575e-14	2.63488e-12	20.7144
C1RL-AS1	-1.51507	5.93205	-8.36473	9.33796e-14	2.64097e-12	20.711
GPR3	-2.48377	3.18141	-8.3629	9.43161e-14	2.6644e-12	20.7012
FREM1	1.20663	8.71092	8.35956	9.6054e-14	2.71039e-12	20.6832
ITIH2	2.14713	1.93464	8.35607	9.79024e-14	2.75721e-12	20.6644
GLA	-0.575509	8.44207	-8.356	9.79367e-14	2.75721e-12	20.6641
SMTNL2	-1.51008	7.50646	-8.35571	9.80931e-14	2.75846e-12	20.6625
CFAP61	1.10275	10.6566	8.35417	9.89229e-14	2.77863e-12	20.6542
LINC01531	2.34761	5.05967	8.34939	1.01541e-13	2.84893e-12	20.6285
ARG1	-1.75626	0.636817	-8.34656	1.03119e-13	2.8899e-12	20.6133
HRASLS	0.763808	8.06373	8.3453	1.03834e-13	2.90663e-12	20.6065
SPX	1.13521	9.32137	8.341	1.06301e-13	2.97234e-12	20.5833
AMZ2P1	0.571367	9.54667	8.33882	1.07569e-13	3.00438e-12	20.5717
LRRC75A	1.06803	5.62762	8.33284	1.1114e-13	3.10061e-12	20.5395
MIR452	1.898	3.26497	8.33033	1.12673e-13	3.13983e-12	20.526
PPRC1	-0.69898	9.66371	-8.3263	1.1518e-13	3.20605e-12	20.5043
FZD10-AS1	1.84987	4.81805	8.32347	1.16974e-13	3.25087e-12	20.4891
MGST3	0.597561	14.6066	8.32334	1.17054e-13	3.25087e-12	20.4884
SGTB	0.793318	8.33394	8.32005	1.19175e-13	3.30608e-12	20.4707
FOSL1	-3.16126	3.30018	-8.31478	1.22649e-13	3.39862e-12	20.4424
ARRDC3	1.16297	10.1917	8.30509	1.29303e-13	3.57898e-12	20.3904
PTN	1.02656	10.2383	8.2998	1.33092e-13	3.67972e-12	20.362
MS4A7	-1.45027	7.4101	-8.29937	1.33401e-13	3.68415e-12	20.3597
MNS1	1.33723	5.99617	8.29789	1.3448e-13	3.70978e-12	20.3517
C5orf56	0.632678	9.33353	8.29395	1.374e-13	3.7861e-12	20.3306
ISG20	-1.58696	5.78534	-8.28156	1.46999e-13	4.04609e-12	20.2641
SLC7A8	-1.09887	8.69979	-8.27992	1.48318e-13	4.07784e-12	20.2553
LSMEM1	1.14345	8.25702	8.27894	1.49115e-13	4.09518e-12	20.25
ETNK2	-1.23871	6.25032	-8.27782	1.50027e-13	4.11564e-12	20.244
SIGLEC5	-1.97902	3.24364	-8.27497	1.52378e-13	4.17549e-12	20.2287
ATP2A2	-1.12389	16.0846	-8.27343	1.53662e-13	4.206e-12	20.2204
CYTIP	-1.29231	5.34711	-8.26868	1.57683e-13	4.3113e-12	20.195
C5orf46	1.2147	7.69634	8.26663	1.59456e-13	4.35493e-12	20.184
PFN4	1.05155	4.87319	8.26475	1.61093e-13	4.39478e-12	20.1739
DISC1	-0.755523	7.75797	-8.26305	1.62592e-13	4.43077e-12	20.1648
MED17	0.439194	9.85798	8.26012	1.65208e-13	4.49709e-12	20.1491
ZNF808	0.610666	9.2287	8.25086	1.73748e-13	4.72433e-12	20.0994
BHLHE41	0.881251	9.59035	8.24998	1.74585e-13	4.74186e-12	20.0947
NACA	0.316195	14.5802	8.24964	1.74911e-13	4.74549e-12	20.0929
POPDC2	-0.397777	14.604	-8.24643	1.77993e-13	4.82381e-12	20.0757
PER3	1.06723	10.5913	8.24601	1.78399e-13	4.82951e-12	20.0734
EFHC1	0.610606	9.0906	8.24552	1.78872e-13	4.83699e-12	20.0708
SLC44A5	2.61046	7.35132	8.24454	1.7983e-13	4.85346e-12	20.0655
SERTAD2	0.520679	10.1664	8.2445	1.79874e-13	4.85346e-12	20.0653
ATP6V0E2-AS1	0.776288	7.38496	8.24332	1.81034e-13	4.87899e-12	20.059
MIR181A2HG	1.45663	3.9813	8.24313	1.81216e-13	4.87899e-12	20.058
RBM4B	0.389253	9.06274	8.24196	1.82371e-13	4.90472e-12	20.0517
GADD45B	-1.42015	9.74523	-8.23929	1.85048e-13	4.97129e-12	20.0374
ZNF233	0.903549	7.90261	8.23367	1.90787e-13	5.11991e-12	20.0073
CTSS	-1.11178	8.826	-8.2332	1.91278e-13	5.1275e-12	20.0048
CTPS1	-0.723654	8.85182	-8.22747	1.9733e-13	5.28399e-12	19.9741
LILRB4	-1.23877	3.85974	-8.22604	1.98873e-13	5.31953e-12	19.9664
UAP1	-0.763222	9.87956	-8.22179	2.03526e-13	5.4381e-12	19.9436
GABRE	1.24501	12.2183	8.21997	2.0555e-13	5.48622e-12	19.9339
EXOC6B	0.719375	13.2522	8.21808	2.07674e-13	5.53693e-12	19.9238
NMNAT3	0.622706	8.78844	8.21739	2.0845e-13	5.55162e-12	19.9201
LRRC59	-0.699249	10.4377	-8.21647	2.09499e-13	5.57354e-12	19.9152
USP3-AS1	0.969708	5.97835	8.21351	2.12891e-13	5.6553e-12	19.8993
VDR	-1.77754	4.33228	-8.21339	2.13031e-13	5.6553e-12	19.8987
ALG3	-0.713985	8.60119	-8.21284	2.13675e-13	5.66629e-12	19.8957
BNIPL	1.05109	5.04145	8.20905	2.18121e-13	5.77244e-12	19.8755
ELF4	-0.9253	7.50548	-8.20903	2.18146e-13	5.77244e-12	19.8753
LINC00998	0.873506	12.0282	8.20755	2.19912e-13	5.81294e-12	19.8674
ZNF2	0.495838	7.77794	8.20407	2.24101e-13	5.91732e-12	19.8488
COX7A2L	0.376332	12.15	8.20267	2.25818e-13	5.95628e-12	19.8413
SH2D5	-2.74122	1.69673	-8.19404	2.36656e-13	6.23548e-12	19.7951
THAP6	0.561582	9.40149	8.19343	2.37444e-13	6.24768e-12	19.7919
C8orf44	0.551435	7.9631	8.19329	2.37626e-13	6.24768e-12	19.7911
ERLIN1	-0.478209	9.26377	-8.19197	2.39335e-13	6.28591e-12	19.7841
EMP3	-0.921825	9.33892	-8.19035	2.41454e-13	6.33484e-12	19.7754
RUNX2	0.99243	7.01972	8.18824	2.44238e-13	6.40106e-12	19.7641
SEC14L2	-1.8944	4.84454	-8.1875	2.45221e-13	6.42001e-12	19.7601
SNHG3	-0.827428	8.40309	-8.18632	2.46792e-13	6.45427e-12	19.7539
ZNF18	0.456513	8.54405	8.18396	2.49979e-13	6.5307e-12	19.7412
AFAP1L1	0.439046	11.7946	8.1837	2.50327e-13	6.53287e-12	19.7398
BACH2	0.839576	7.678	8.1798	2.55688e-13	6.66572e-12	19.719
ZBED8	0.942581	8.19671	8.17737	2.59088e-13	6.74723e-12	19.706
TIGD1	0.724917	7.22812	8.17091	2.68332e-13	6.98059e-12	19.6715
BCL2A1	-1.95124	3.58143	-8.17046	2.6899e-13	6.99033e-12	19.669
ACVR1B	-0.531719	9.52604	-8.16657	2.74726e-13	7.13189e-12	19.6483
SURF4	-0.49428	11.6731	-8.16472	2.77506e-13	7.19648e-12	19.6384
SH3PXD2B	-1.00786	8.78795	-8.16436	2.78046e-13	7.20291e-12	19.6364
DLEU2	0.603738	6.20647	8.16278	2.80444e-13	7.25742e-12	19.628
ACYP2	0.635479	10.8256	8.15986	2.84913e-13	7.36532e-12	19.6124
PPP1R36	1.2275	4.1044	8.15595	2.91028e-13	7.51553e-12	19.5915
CDC42EP2	-1.14118	7.60389	-8.15497	2.92582e-13	7.54777e-12	19.5863
WDFY4	-1.08277	6.00325	-8.151	2.98942e-13	7.70376e-12	19.5651
SLC31A2	-0.694426	8.73885	-8.1496	3.01234e-13	7.75473e-12	19.5576
FAM161B	0.465056	8.31693	8.14549	3.08027e-13	7.92135e-12	19.5356
BBS4	0.50559	9.95064	8.14385	3.10772e-13	7.9836e-12	19.5269
SKA2	0.591169	10.2276	8.14162	3.14556e-13	8.0724e-12	19.515
SPNS2	-1.28258	8.17643	-8.13984	3.176e-13	8.1374e-12	19.5055
ABHD1	1.00862	7.21792	8.13976	3.17749e-13	8.1374e-12	19.505
MIR221	1.8749	3.92726	8.13842	3.20052e-13	8.18788e-12	19.4979
EPAS1	-0.687634	13.4504	-8.13419	3.27491e-13	8.36951e-12	19.4753
LINC00908	1.62292	2.6854	8.12928	3.36319e-13	8.58624e-12	19.4491
PER1	-1.4617	11.1438	-8.12311	3.47762e-13	8.86918e-12	19.4162
BRINP1	2.20357	6.05135	8.1193	3.55003e-13	9.04451e-12	19.3959
BATF3	-1.24096	4.9336	-8.11849	3.56567e-13	9.07498e-12	19.3916
FBXL2	0.619785	7.0579	8.11817	3.57194e-13	9.08158e-12	19.3898
RCOR2	1.1279	7.3679	8.11591	3.61586e-13	9.18376e-12	19.3778
THBS4	1.56401	14.0224	8.11111	3.71114e-13	9.41606e-12	19.3522
SERPINB1	-0.659302	10.3928	-8.1106	3.72134e-13	9.43225e-12	19.3495
C3AR1	-1.33528	7.14248	-8.10939	3.74586e-13	9.48464e-12	19.343
DUSP2	-1.93898	4.82208	-8.10387	3.85964e-13	9.76271e-12	19.3136
FAM133A	2.24606	4.78266	8.09371	4.07797e-13	1.03044e-11	19.2594
KLHL25	-1.09592	6.95079	-8.09318	4.08955e-13	1.03231e-11	19.2566
HSPA6	-2.1181	4.98551	-8.09254	4.10369e-13	1.03482e-11	19.2532
VMP1	-0.833677	10.7433	-8.09147	4.12752e-13	1.03976e-11	19.2475
TCEAL7	0.867119	7.3054	8.0902	4.15619e-13	1.04592e-11	19.2407
HILPDA	-0.672165	7.89089	-8.08524	4.2691e-13	1.07324e-11	19.2143
IQCH-AS1	0.582643	7.7595	8.08281	4.32559e-13	1.08633e-11	19.2014
GATA2-AS1	-0.996483	5.45395	-8.08038	4.38285e-13	1.09959e-11	19.1884
GAB3	0.784641	10.9883	8.0789	4.41814e-13	1.10732e-11	19.1805
ZNF385A	-0.92416	7.44683	-8.07313	4.5582e-13	1.13975e-11	19.1498
EPHB4	-0.895362	9.72283	-8.07308	4.55943e-13	1.13975e-11	19.1496
CD33	-1.11857	6.41123	-8.073	4.56139e-13	1.13975e-11	19.1491
VAV1	-1.18687	5.63539	-8.06972	4.64323e-13	1.15902e-11	19.1316
LFNG	1.30796	7.742	8.06601	4.73739e-13	1.18133e-11	19.1119
PDK3	0.758488	8.2757	8.06443	4.77781e-13	1.19021e-11	19.1035
TUBB2B	-1.14275	5.52371	-8.06409	4.78673e-13	1.19122e-11	19.1017
F8	-0.926419	11.2021	-8.06373	4.79596e-13	1.19232e-11	19.0998
TEAD4	-1.24643	7.84807	-8.06282	4.81959e-13	1.19699e-11	19.0949
PROM1	1.474	9.2518	8.06041	4.88284e-13	1.21147e-11	19.0821
LINC00377	1.8012	4.42951	8.0589	4.92295e-13	1.2202e-11	19.074
LNX2	0.723645	9.7519	8.05715	4.96985e-13	1.22988e-11	19.0647
SLC25A18	-1.52701	5.66692	-8.05707	4.97199e-13	1.22988e-11	19.0643
ANPEP	-1.6996	6.74067	-8.05565	5.01012e-13	1.23807e-11	19.0568
MAP3K7CL	2.20992	9.27561	8.05345	5.07018e-13	1.25166e-11	19.045
INHBA	1.64125	7.88453	8.05115	5.13349e-13	1.26602e-11	19.0328
LEAP2	0.745655	6.52138	8.03427	5.62377e-13	1.38555e-11	18.943
N6AMT1	0.541161	9.05693	8.03386	5.63637e-13	1.38727e-11	18.9408
FBXO38	0.484108	11.2488	8.03335	5.65183e-13	1.38969e-11	18.9381
XPNPEP2	-1.45133	4.78043	-8.03214	5.68906e-13	1.39745e-11	18.9317
MKRN2	0.342512	11.138	8.02985	5.75974e-13	1.4134e-11	18.9195
EDEM2	-0.617007	9.03856	-8.02621	5.87412e-13	1.43908e-11	18.9002
CAP1	-0.605424	11.6614	-8.02615	5.87605e-13	1.43908e-11	18.8999
CCL18	-2.31915	1.90307	-8.02362	5.9568e-13	1.45741e-11	18.8864
C15orf59	-0.997918	9.75033	-8.01643	6.19274e-13	1.51363e-11	18.8482
TAF15	0.357203	11.6784	8.0149	6.24386e-13	1.52461e-11	18.8401
TPD52L1	0.866907	11.5291	8.01468	6.25142e-13	1.52495e-11	18.8389
SERPINI1	0.863299	8.97243	8.01391	6.27738e-13	1.52977e-11	18.8348
STMN1	0.713472	11.0995	8.00734	6.50416e-13	1.58347e-11	18.7999
GPR132	-1.46809	4.28169	-8.00449	6.6049e-13	1.60641e-11	18.7848
APOL1	-0.874318	10.154	-8.00036	6.75371e-13	1.64098e-11	18.7629
FYCO1	0.852755	13.666	7.99824	6.83122e-13	1.65818e-11	18.7516
LIPH	1.66793	5.20737	7.9978	6.8477e-13	1.66055e-11	18.7493
RARG	0.773084	9.25721	7.99575	6.92373e-13	1.67734e-11	18.7384
LY96	-1.19939	6.21696	-7.99313	7.02222e-13	1.69953e-11	18.7245
KRBOX4	0.408709	8.857	7.98944	7.16337e-13	1.73199e-11	18.7049
SBNO2	-1.34537	6.92381	-7.98646	7.27963e-13	1.75838e-11	18.6891
RCCD1	0.431141	8.84939	7.98546	7.31885e-13	1.76612e-11	18.6838
YIPF4	0.580934	11.5818	7.9849	7.34115e-13	1.76977e-11	18.6808
C15orf40	0.392281	9.00402	7.98446	7.35842e-13	1.7722e-11	18.6785
PRDM5	0.670497	8.64576	7.98155	7.47471e-13	1.79845e-11	18.663
CDKL3	0.673787	7.36357	7.98075	7.50713e-13	1.80449e-11	18.6588
PROK2	-2.24408	1.43563	-7.98007	7.53458e-13	1.80933e-11	18.6552
TMEM231	0.411972	8.7787	7.97981	7.54539e-13	1.81016e-11	18.6538
NCKAP5	0.890734	8.12831	7.97261	7.84371e-13	1.8799e-11	18.6156
EXT1	0.652252	10.4121	7.96756	8.06044e-13	1.92997e-11	18.5888
KLHL12	0.431284	11.0802	7.96467	8.18695e-13	1.95836e-11	18.5735
SPATA18	0.999656	6.61859	7.9628	8.26961e-13	1.97621e-11	18.5636
TMEM2	-0.872003	9.1032	-7.95862	8.45782e-13	2.01923e-11	18.5414
ZNF441	1.13223	9.05296	7.95697	8.53347e-13	2.03532e-11	18.5327
GMPR2	0.352466	10.7819	7.95424	8.65994e-13	2.0623e-11	18.5182
ABCB4	0.837005	8.97714	7.95417	8.6633e-13	2.0623e-11	18.5178
TBC1D10A	-0.929844	7.63597	-7.95228	8.75197e-13	2.0814e-11	18.5078
CD276	-0.619313	10.0797	-7.95195	8.76738e-13	2.08306e-11	18.5061
CCDC87	1.3159	3.74996	7.95145	8.79077e-13	2.0866e-11	18.5034
CXCL2	-2.0578	7.06699	-7.95123	8.80146e-13	2.08713e-11	18.5022
KBTBD7	0.750469	8.31659	7.95039	8.84119e-13	2.09454e-11	18.4978
SKAP2	-0.998093	7.184	-7.95015	8.8529e-13	2.0953e-11	18.4965
TSPY26P	0.633293	7.39253	7.94983	8.8678e-13	2.09681e-11	18.4949
DCUN1D3	-0.606788	8.6088	-7.94933	8.8917e-13	2.10045e-11	18.4922
ADCY3	-0.979642	9.375	-7.94522	9.09098e-13	2.14547e-11	18.4704
CDC7	-1.49907	5.55468	-7.9442	9.1408e-13	2.15517e-11	18.465
POGLUT1	-0.831016	8.54679	-7.94216	9.24195e-13	2.17693e-11	18.4542
CADPS	0.98762	10.2275	7.94165	9.26749e-13	2.18087e-11	18.4515
CRISPLD2	-1.01082	10.2544	-7.93988	9.3562e-13	2.19964e-11	18.4421
S100A11	-0.997824	10.4051	-7.93916	9.3926e-13	2.2061e-11	18.4383
MCF2L2	1.25855	4.35232	7.93329	9.69372e-13	2.27466e-11	18.4072
LTF	-0.877524	7.48462	-7.92837	9.9538e-13	2.33347e-11	18.3812
CXXC4	1.29612	8.1786	7.92656	1.00512e-12	2.35406e-11	18.3716
LAMP5	2.21075	4.15285	7.9205	1.03842e-12	2.42975e-11	18.3395
SPAG16	0.74067	9.10536	7.91718	1.05717e-12	2.47126e-11	18.3219
FCGBP	-2.21721	5.88361	-7.91657	1.06063e-12	2.47701e-11	18.3187
PBLD	0.775779	8.28749	7.91618	1.06283e-12	2.47981e-11	18.3167
TBC1D2	-0.912742	6.14928	-7.9149	1.07021e-12	2.49466e-11	18.3099
WWC2-AS2	0.929158	4.81726	7.91367	1.07732e-12	2.50885e-11	18.3034
PDIA4	-0.746924	10.3406	-7.91273	1.08274e-12	2.5191e-11	18.2984
RASSF1	-0.673778	9.38811	-7.91178	1.08829e-12	2.52964e-11	18.2934
ZMAT1	1.154	10.0312	7.9109	1.09345e-12	2.53925e-11	18.2887
FBXL22	1.14192	9.16394	7.90808	1.11014e-12	2.57556e-11	18.2738
TBC1D1	-0.341666	12.1976	-7.90735	1.1145e-12	2.58326e-11	18.27
RHOB	-0.848267	11.812	-7.90665	1.11875e-12	2.59066e-11	18.2662
SYF2	0.534636	10.7281	7.90305	1.14061e-12	2.63881e-11	18.2472
MID1IP1	-0.821788	9.06541	-7.90005	1.15913e-12	2.67914e-11	18.2313
FAM83B	-2.13963	1.23407	-7.89751	1.17507e-12	2.71345e-11	18.2179
UBR1	0.8986	11.4412	7.894	1.19745e-12	2.76253e-11	18.1993
TNFSF8	-1.59768	3.93832	-7.89375	1.19905e-12	2.76364e-11	18.198
SMAD9	1.16953	8.24165	7.89098	1.21705e-12	2.80251e-11	18.1834
DOPEY1	0.768931	10.8302	7.89037	1.221e-12	2.80899e-11	18.1802
NAPB	0.577249	9.3342	7.88898	1.23014e-12	2.82737e-11	18.1728
AQP10	1.83243	4.29552	7.88644	1.24708e-12	2.86365e-11	18.1594
MYOM2	0.859678	15.3206	7.88277	1.27187e-12	2.91785e-11	18.14
SERPINE1	-3.3241	8.60627	-7.87916	1.29679e-12	2.97225e-11	18.1209
DDIT4	-1.29374	10.1331	-7.87504	1.32584e-12	3.03601e-11	18.0991
KCNIP2	-1.87674	11.0059	-7.87348	1.33693e-12	3.05857e-11	18.0909
GPBAR1	-1.56667	4.12147	-7.8726	1.34328e-12	3.07026e-11	18.0863
MVP	-1.04685	10.464	-7.87159	1.35057e-12	3.08404e-11	18.081
NUSAP1	1.20773	6.00246	7.8692	1.36799e-12	3.12095e-11	18.0683
STK10	-0.744224	9.16121	-7.86489	1.40008e-12	3.1902e-11	18.0455
TES	-0.827437	9.7029	-7.86477	1.40093e-12	3.1902e-11	18.0449
WASF1	-1.07777	5.40344	-7.86344	1.41095e-12	3.21005e-11	18.0379
FAM102A	0.881991	9.76394	7.86269	1.41668e-12	3.22011e-11	18.0339
CABLES1	0.917271	7.00294	7.8574	1.45744e-12	3.30971e-11	18.006
CHL1	-1.86818	6.64683	-7.85673	1.46269e-12	3.31758e-11	18.0025
PCDH1	-1.01604	9.77628	-7.85662	1.4636e-12	3.31758e-11	18.0019
LARP4B	0.539764	12.0174	7.85608	1.46781e-12	3.32408e-11	17.9991
TYMP	-1.41789	7.98298	-7.85411	1.48339e-12	3.35627e-11	17.9887
FNBP4	0.775915	12.0572	7.8524	1.49708e-12	3.38414e-11	17.9796
TCTEX1D2	0.699641	6.62126	7.84775	1.53493e-12	3.46654e-11	17.9551
LINC00881	-1.55075	9.9467	-7.84745	1.53739e-12	3.46891e-11	17.9535
PITX3	-2.28739	1.99646	-7.84434	1.56324e-12	3.52401e-11	17.9371
ARHGAP4	-0.60638	9.6846	-7.83983	1.60148e-12	3.60692e-11	17.9133
ZNF433	0.591295	7.84948	7.83782	1.6188e-12	3.64259e-11	17.9027
LEF1	1.88339	5.40234	7.8333	1.65857e-12	3.72869e-11	17.8789
ZNF749	-0.783043	6.16692	-7.8327	1.66393e-12	3.73733e-11	17.8757
CLIC6	1.48388	10.3383	7.83088	1.68016e-12	3.76713e-11	17.8662
TBX5-AS1	0.765816	9.82335	7.83087	1.68025e-12	3.76713e-11	17.8661
FXYD3	-1.54975	3.5131	-7.82962	1.69163e-12	3.78918e-11	17.8595
ZNF366	-1.14631	7.49275	-7.8269	1.71643e-12	3.84124e-11	17.8451
FAM120B	0.33421	9.55704	7.8258	1.72654e-12	3.86038e-11	17.8394
PACSIN2	-0.493179	11.3795	-7.82469	1.73686e-12	3.87993e-11	17.8335
MAFF	-2.03068	7.43713	-7.82431	1.74044e-12	3.88441e-11	17.8315
ENTPD6	-0.769996	11.6591	-7.82256	1.75683e-12	3.91745e-11	17.8223
HNRNPF	-0.386738	11.4076	-7.82006	1.78045e-12	3.96652e-11	17.8091
SIGLEC12	-2.02642	1.01202	-7.81791	1.80108e-12	4.00887e-11	17.7978
INPP5F	0.815209	9.6815	7.81503	1.82914e-12	4.06765e-11	17.7826
GPATCH4	-0.714193	9.82879	-7.81462	1.83318e-12	4.07296e-11	17.7804
EIF3J-AS1	0.388486	8.16981	7.8106	1.87306e-12	4.15502e-11	17.7593
LINC00211	1.75092	3.90259	7.81056	1.87348e-12	4.15502e-11	17.759
NNT-AS1	0.667044	11.0875	7.80849	1.89433e-12	4.19493e-11	17.7481
F2RL3	-2.86343	4.73197	-7.80843	1.89488e-12	4.19493e-11	17.7479
CCL23	-1.62966	0.969567	-7.80658	1.9138e-12	4.23302e-11	17.7381
TKT	-0.821198	9.83571	-7.80561	1.92372e-12	4.24844e-11	17.733
ZNF684	0.624413	8.2966	7.80557	1.92422e-12	4.24844e-11	17.7327
JOSD1	-0.463241	10.5481	-7.8044	1.93627e-12	4.27122e-11	17.7266
FES	-1.14506	8.24912	-7.80122	1.96948e-12	4.3379e-11	17.7099
HMSD	-1.40647	3.96101	-7.80117	1.97001e-12	4.3379e-11	17.7096
CD38	-1.22179	7.55518	-7.8008	1.97391e-12	4.34261e-11	17.7077
SH3RF1	-0.670057	9.1033	-7.79947	1.98804e-12	4.36978e-11	17.7007
INPP4B	0.959393	11.368	7.79612	2.02405e-12	4.44497e-11	17.683
HLF	0.825734	10.477	7.79303	2.05772e-12	4.51489e-11	17.6668
AK5	1.20558	4.93204	7.79153	2.07431e-12	4.54725e-11	17.6589
TTYH3	-0.990298	7.96596	-7.79107	2.07942e-12	4.55442e-11	17.6565
OMD	1.51263	8.40338	7.78265	2.1753e-12	4.76019e-11	17.6121
MT1DP	-1.6052	1.16631	-7.78169	2.18652e-12	4.78048e-11	17.6071
SEMA6B	-1.55506	7.29509	-7.77733	2.23802e-12	4.88565e-11	17.5842
GLE1	0.276499	10.456	7.77729	2.23858e-12	4.88565e-11	17.5839
ZBTB4	0.386616	12.3716	7.77121	2.31255e-12	5.04263e-11	17.5519
LPAR4	1.65377	4.3484	7.77052	2.32106e-12	5.05672e-11	17.5483
ATPIF1	0.780489	12.6596	7.76621	2.37514e-12	5.16997e-11	17.5257
CCDC30	0.64913	6.499	7.76233	2.42496e-12	5.27375e-11	17.5053
COL10A1	3.00418	4.07623	7.76164	2.43383e-12	5.28837e-11	17.5017
CSF1	-0.875314	9.16227	-7.76082	2.44463e-12	5.30717e-11	17.4973
EPHA7	1.0739	9.00105	7.75373	2.539e-12	5.5072e-11	17.4601
SNRPB	-0.758832	10.5067	-7.7512	2.57346e-12	5.57704e-11	17.4468
STK24-AS1	1.17541	3.67801	7.75075	2.57964e-12	5.58553e-11	17.4445
KLF7	-0.595575	10.5614	-7.7454	2.65448e-12	5.74253e-11	17.4163
OLFM1	-0.833895	7.57831	-7.745	2.66021e-12	5.74988e-11	17.4142
NKD2	-1.67527	3.63907	-7.74261	2.69431e-12	5.81847e-11	17.4017
ILDR1	-1.41689	0.680633	-7.74243	2.69699e-12	5.81918e-11	17.4007
TRAF3IP2-AS1	0.45403	6.79046	7.74106	2.71674e-12	5.85666e-11	17.3935
ZNF559-ZNF177	0.626967	8.8388	7.73984	2.73452e-12	5.88984e-11	17.3871
SLC38A5	-1.44557	5.28357	-7.7389	2.74822e-12	5.91418e-11	17.3822
ERMAP	0.5068	8.99875	7.7363	2.78669e-12	5.99175e-11	17.3685
ZNF814	0.420098	8.50237	7.73426	2.81717e-12	6.05201e-11	17.3578
AAED1	-0.640991	9.29157	-7.73204	2.85079e-12	6.1189e-11	17.3462
RAB12	0.653237	12.0508	7.73158	2.85778e-12	6.12856e-11	17.3438
BTK	-1.09502	6.02256	-7.7304	2.87581e-12	6.16187e-11	17.3376
SCAMP2	-0.633615	10.1384	-7.72623	2.94056e-12	6.29514e-11	17.3157
EZR	-0.474329	13.0804	-7.72298	2.99194e-12	6.39958e-11	17.2987
ZDHHC5	-0.317228	11.3821	-7.72112	3.02182e-12	6.45791e-11	17.2889
RGS19	-1.19791	5.57821	-7.71611	3.10371e-12	6.62716e-11	17.2626
PXMP4	0.467166	9.50046	7.71545	3.11454e-12	6.64357e-11	17.2592
LETMD1	0.497562	10.6799	7.71532	3.11678e-12	6.64357e-11	17.2585
ZSCAN30	0.641823	10.4968	7.71219	3.16918e-12	6.74942e-11	17.2421
C1QTNF2	1.13104	6.48082	7.70912	3.22156e-12	6.85506e-11	17.2259
EIF4EBP1	-1.12423	7.77854	-7.70883	3.22658e-12	6.85982e-11	17.2244
PLEKHF1	-1.38438	7.6272	-7.70304	3.32764e-12	7.06859e-11	17.1941
C1QTNF3	0.893673	6.62962	7.70127	3.35923e-12	7.12955e-11	17.1848
S100A3	-1.84072	3.6849	-7.70059	3.3715e-12	7.14943e-11	17.1812
SUN2	-0.892264	11.8379	-7.69756	3.42629e-12	7.25939e-11	17.1654
SEC23B	-0.565527	8.97998	-7.69492	3.47493e-12	7.35612e-11	17.1515
ST14	-1.69725	3.98894	-7.69146	3.53952e-12	7.48643e-11	17.1334
KIAA1107	1.08375	7.49405	7.69129	3.54279e-12	7.48691e-11	17.1325
PRSS36	-1.11559	4.60373	-7.69098	3.54853e-12	7.49263e-11	17.1309
TGFB2	1.70474	9.42962	7.68804	3.60457e-12	7.60444e-11	17.1155
G6PD	-0.981024	7.50382	-7.68366	3.68966e-12	7.77731e-11	17.0926
TMEM86A	0.767766	8.20192	7.68305	3.70172e-12	7.79606e-11	17.0893
SHMT1	-0.761781	7.88193	-7.68062	3.74999e-12	7.89097e-11	17.0766
SNORD10	-1.25684	4.13214	-7.68044	3.75351e-12	7.89165e-11	17.0757
ARHGEF6	0.7079	12.3988	7.6741	3.88249e-12	8.15587e-11	17.0425
EPHB2	-1.59984	4.37533	-7.67342	3.89653e-12	8.17459e-11	17.0389
HEPH	0.797227	11.2045	7.67335	3.89803e-12	8.17459e-11	17.0385
SZRD1	-0.450632	11.8822	-7.67306	3.9039e-12	8.17995e-11	17.0371
C10orf35	0.699403	7.35927	7.67221	3.92172e-12	8.21031e-11	17.0326
FAM46B	-1.32696	8.63057	-7.66955	3.97761e-12	8.32026e-11	17.0187
FLT1	-0.804758	11.9283	-7.66844	4.00121e-12	8.36253e-11	17.0129
ZNF135	0.488629	8.67969	7.66778	4.01536e-12	8.385e-11	17.0094
ZNF442	0.814331	6.18787	7.66587	4.05641e-12	8.46355e-11	16.9994
RGN	0.804242	9.88481	7.66486	4.0782e-12	8.50182e-11	16.9941
RGMA	-1.1951	8.29564	-7.66415	4.09366e-12	8.52007e-11	16.9904
TAP1	-0.819025	7.44717	-7.66414	4.09386e-12	8.52007e-11	16.9904
PSME2	-0.536451	11.141	-7.66322	4.11386e-12	8.55447e-11	16.9856
STK17B	-0.939617	7.71004	-7.66114	4.15978e-12	8.64018e-11	16.9746
C19orf35	-1.75269	1.85079	-7.66103	4.16208e-12	8.64018e-11	16.9741
ZKSCAN7	0.500704	7.37493	7.65796	4.23062e-12	8.77507e-11	16.958
GPNMB	0.99052	14.506	7.65725	4.24668e-12	8.80097e-11	16.9543
LPXN	0.48313	8.26358	7.65584	4.27869e-12	8.85988e-11	16.9469
KIF1A	2.03425	6.88124	7.65276	4.34936e-12	8.99866e-11	16.9308
ZMYND12	1.18823	6.85382	7.64901	4.43712e-12	9.17252e-11	16.9112
NAV2-AS2	1.43638	10.5195	7.64844	4.45046e-12	9.19241e-11	16.9082
RFTN1	-0.630169	10.6762	-7.64807	4.45932e-12	9.20012e-11	16.9063
HIVEP3	-0.774434	7.78355	-7.64782	4.46506e-12	9.20012e-11	16.905
HHATL-AS1	1.42731	4.4999	7.64781	4.46539e-12	9.20012e-11	16.905
SDAD1P1	1.01796	7.82061	7.64671	4.4916e-12	9.24641e-11	16.8992
SLC24A4	-1.18398	4.77795	-7.64499	4.53281e-12	9.32346e-11	16.8902
C11orf71	0.700306	8.68234	7.64364	4.56553e-12	9.38106e-11	16.8832
ATF3	-1.57811	9.02489	-7.64352	4.56843e-12	9.38106e-11	16.8825
SYNE3	-0.733086	9.64169	-7.63973	4.66156e-12	9.56434e-11	16.8627
GPSM2	-1.36048	5.76676	-7.63903	4.67879e-12	9.59171e-11	16.8591
WIPF3	0.762848	9.09275	7.63714	4.72608e-12	9.68062e-11	16.8492
TMED4	0.267101	11.7312	7.63354	4.81725e-12	9.85918e-11	16.8304
NPTXR	0.609617	11.0224	7.6329	4.83379e-12	9.88483e-11	16.827
DICER1-AS1	0.621015	8.00079	7.62798	4.96174e-12	1.01381e-10	16.8013
HNRNPAB	-0.366634	11.6129	-7.62727	4.98063e-12	1.01682e-10	16.7976
TAF5L	-0.425311	9.32162	-7.62679	4.99332e-12	1.01857e-10	16.7951
PPARGC1B	0.905731	11.0679	7.62472	5.04842e-12	1.02896e-10	16.7843
SATB1	0.51916	11.5939	7.62352	5.08085e-12	1.03471e-10	16.778
HKR1	0.506452	11.4679	7.62149	5.13585e-12	1.04505e-10	16.7674
SETMAR	0.529887	9.21011	7.62026	5.16954e-12	1.05063e-10	16.761
ARPC4	-0.494295	11.2356	-7.62018	5.17176e-12	1.05063e-10	16.7606
LINC01330	1.54689	8.30354	7.61882	5.2092e-12	1.05736e-10	16.7535
RGL1	0.494052	11.0211	7.61825	5.22512e-12	1.05972e-10	16.7505
HAS2	-1.95458	5.26779	-7.61797	5.23272e-12	1.06039e-10	16.7491
CD4	-0.886385	8.29976	-7.61751	5.24562e-12	1.06213e-10	16.7467
TMEM165	-0.57957	10.4321	-7.61703	5.25912e-12	1.0635e-10	16.7441
ZNF667	0.645238	8.61827	7.61696	5.26102e-12	1.0635e-10	16.7438
SIAH2	0.500284	10.2293	7.61667	5.26905e-12	1.06425e-10	16.7423
AFF3	0.816385	8.50557	7.61499	5.31636e-12	1.07293e-10	16.7335
HPCAL1	-0.808805	8.86039	-7.61331	5.36407e-12	1.08167e-10	16.7247
NEK5	1.07128	5.23139	7.61296	5.37386e-12	1.08276e-10	16.7229
C19orf38	-1.63546	3.48786	-7.61124	5.42318e-12	1.09103e-10	16.7139
CIDEB	-0.592238	7.6619	-7.61122	5.42373e-12	1.09103e-10	16.7138
BCAS4	0.775294	6.72753	7.60812	5.51375e-12	1.10823e-10	16.6976
VPS8	0.642836	12.0199	7.60502	5.60543e-12	1.12574e-10	16.6814
IRF6	1.38813	11.2946	7.60073	5.73437e-12	1.1507e-10	16.6591
RGS6	0.876604	10.2846	7.59841	5.80559e-12	1.16404e-10	16.647
NFE2	-1.91866	2.70674	-7.59665	5.85977e-12	1.17395e-10	16.6378
KIAA1755	1.21745	8.82528	7.59549	5.89596e-12	1.18016e-10	16.6318
TPO	-1.43545	7.41337	-7.59536	5.9003e-12	1.18016e-10	16.631
NRG2	0.820068	6.85721	7.59467	5.92177e-12	1.18349e-10	16.6275
DPAGT1	-0.426395	9.47308	-7.58988	6.07415e-12	1.21296e-10	16.6025
SIRPD	-1.21734	0.413133	-7.58484	6.23866e-12	1.2448e-10	16.5762
IRAK1	-0.863294	9.79769	-7.58453	6.24909e-12	1.24588e-10	16.5746
TUSC2	-0.499096	10.7136	-7.58314	6.29543e-12	1.2541e-10	16.5673
SRGAP2	-0.568679	9.34161	-7.57877	6.44269e-12	1.2824e-10	16.5446
ERI2	0.758558	8.70559	7.57788	6.47327e-12	1.28745e-10	16.54
CSTA	-1.79514	3.73986	-7.57649	6.52136e-12	1.29597e-10	16.5327
DENND2D	-1.03846	5.49163	-7.57245	6.66248e-12	1.32295e-10	16.5116
MSR1	-1.45112	7.15957	-7.57139	6.70004e-12	1.32933e-10	16.5061
MAN2B1	-0.686868	9.35749	-7.56709	6.85443e-12	1.35887e-10	16.4837
TMEFF2	-2.20634	1.71277	-7.56634	6.88154e-12	1.36315e-10	16.4798
OSGIN2	0.797867	9.79611	7.5648	6.93809e-12	1.37325e-10	16.4718
CPEB3	0.730365	9.20763	7.56104	7.07776e-12	1.39977e-10	16.4522
GPRASP1	0.80664	10.4369	7.55432	7.33409e-12	1.44931e-10	16.4173
ZNF625	0.633736	6.68432	7.54872	7.55489e-12	1.49174e-10	16.3881
USP31	-0.569843	10.9072	-7.54777	7.59288e-12	1.49788e-10	16.3832
PPP3CC	-0.368495	10.6492	-7.54764	7.5981e-12	1.49788e-10	16.3825
LINC00310	1.17131	4.45473	7.54587	7.66972e-12	1.51079e-10	16.3733
ZNF596	0.807054	7.36748	7.54358	7.76318e-12	1.52798e-10	16.3614
PAQR9-AS1	0.777458	6.1296	7.54082	7.87741e-12	1.54922e-10	16.347
PRSS42	0.918912	9.19786	7.54036	7.8967e-12	1.55178e-10	16.3446
MKS1	0.374011	8.86612	7.53854	7.97326e-12	1.56558e-10	16.3351
TNNT1	1.34989	12.365	7.53832	7.9824e-12	1.56613e-10	16.334
RAB5C	-0.615169	10.5626	-7.53638	8.06458e-12	1.58099e-10	16.3239
ZNF564	0.666116	8.91654	7.53332	8.19628e-12	1.60553e-10	16.308
NAAA	0.606261	9.07832	7.53256	8.22948e-12	1.61076e-10	16.3041
CYBA	-1.28751	7.58269	-7.53196	8.25543e-12	1.61456e-10	16.301
RRAGB	0.381462	9.27647	7.53056	8.3169e-12	1.62529e-10	16.2937
SLC4A9	1.54569	3.2216	7.52204	8.70027e-12	1.69886e-10	16.2494
FRAS1	0.86534	8.93468	7.51532	9.0149e-12	1.7589e-10	16.2145
ADPRH	-0.508039	9.33681	-7.51336	9.10903e-12	1.77587e-10	16.2043
SLC30A1	0.918934	9.73505	7.51225	9.16246e-12	1.78487e-10	16.1985
SLAMF1	-1.97545	3.33335	-7.5119	9.17956e-12	1.78679e-10	16.1967
OSCAR	-1.17348	1.4891	-7.51052	9.2467e-12	1.79844e-10	16.1895
PCED1B-AS1	-1.02469	5.2527	-7.50677	9.43142e-12	1.83292e-10	16.1701
CYBB	-1.17172	8.58171	-7.50272	9.63545e-12	1.8711e-10	16.1491
STK35	-0.494715	10.1742	-7.5003	9.75966e-12	1.89373e-10	16.1365
LINC01089	0.777599	8.95397	7.49915	9.81889e-12	1.90372e-10	16.1305
IL31RA	2.27084	5.50222	7.49621	9.97295e-12	1.93207e-10	16.1152
RRBP1	-0.731149	10.6128	-7.49432	1.00728e-11	1.94898e-10	16.1055
OAZ2	0.401621	12.3341	7.49426	1.0076e-11	1.94898e-10	16.1051
KCNJ2	0.818865	10.659	7.49392	1.00942e-11	1.95097e-10	16.1034
IL12RB1	-1.51627	3.70596	-7.49244	1.01734e-11	1.96474e-10	16.0957
ADCYAP1	-2.2587	2.695	-7.49132	1.02335e-11	1.9748e-10	16.0899
EYA1	0.750813	9.65664	7.48988	1.03117e-11	1.98832e-10	16.0824
C19orf18	0.888472	6.96254	7.48723	1.04568e-11	2.01474e-10	16.0687
LTBR	-0.847839	9.49301	-7.48584	1.05338e-11	2.02799e-10	16.0615
ZNF561-AS1	0.472725	7.60174	7.48499	1.05816e-11	2.0356e-10	16.057
PLCD4	0.964712	5.76547	7.48476	1.05943e-11	2.03645e-10	16.0559
C9orf85	0.413034	8.02793	7.48214	1.07421e-11	2.06325e-10	16.0423
GNB3	0.989943	9.49317	7.4766	1.10605e-11	2.12276e-10	16.0135
PGA5	-1.5351	0.83549	-7.47292	1.12777e-11	2.16276e-10	15.9944
ARHGEF28	0.924462	7.3506	7.47067	1.14118e-11	2.18677e-10	15.9828
FGFR4	-1.57217	3.16237	-7.46748	1.16058e-11	2.22222e-10	15.9663
ITGA5	-1.04272	11.8015	-7.46546	1.173e-11	2.24426e-10	15.9558
R3HDM2	0.41176	11.5807	7.46196	1.19483e-11	2.28425e-10	15.9377
FLVCR2	-0.761973	7.04057	-7.46096	1.2012e-11	2.29466e-10	15.9325
IFIT2	1.13069	9.19146	7.45911	1.21293e-11	2.31347e-10	15.9229
LRRC32	-0.888667	9.91141	-7.45903	1.21343e-11	2.31347e-10	15.9225
NUDT4P1	-1.35147	4.9577	-7.45897	1.21386e-11	2.31347e-10	15.9222
EIF4G1	-0.582219	13.2084	-7.4578	1.22135e-11	2.32595e-10	15.9161
ZNF30	0.872875	7.62412	7.45521	1.23814e-11	2.35609e-10	15.9027
RBM24	0.590119	12.9275	7.45277	1.25414e-11	2.38371e-10	15.8901
CFP	-1.20887	5.052	-7.45271	1.25458e-11	2.38371e-10	15.8898
PHF7	0.65545	8.44121	7.45215	1.25827e-11	2.38782e-10	15.8869
LINC00672	1.48262	6.29866	7.45209	1.25868e-11	2.38782e-10	15.8866
LAT2	-0.869001	6.73993	-7.45074	1.26764e-11	2.40297e-10	15.8796
MFSD2A	-1.81727	4.20074	-7.45012	1.27178e-11	2.40896e-10	15.8764
PNP	-1.13249	8.92068	-7.44839	1.28345e-11	2.42919e-10	15.8674
EIF5A	-0.572558	12.6534	-7.44236	1.32486e-11	2.50565e-10	15.8362
IL27RA	-0.759503	8.02324	-7.44075	1.33619e-11	2.52514e-10	15.8279
SERPINF2	-1.5292	3.67409	-7.43948	1.34511e-11	2.54005e-10	15.8213
TRIM13	0.446063	10.1045	7.43599	1.37008e-11	2.58523e-10	15.8032
C1orf228	-1.38011	2.9386	-7.43197	1.3994e-11	2.63853e-10	15.7824
MAP2	1.29233	9.68646	7.43159	1.40223e-11	2.64021e-10	15.7805
AZGP1P1	-1.62407	1.16969	-7.43138	1.40376e-11	2.64021e-10	15.7794
SBK3	-1.5979	5.63341	-7.43132	1.40419e-11	2.64021e-10	15.7791
ANKRD13A	-0.77353	10.4262	-7.43127	1.40457e-11	2.64021e-10	15.7788
UBA6-AS1	0.469881	8.01265	7.43112	1.40568e-11	2.64029e-10	15.778
FRMD3	0.809032	12.2142	7.42717	1.43519e-11	2.69333e-10	15.7576
ZNF431	0.421505	9.80889	7.42705	1.43611e-11	2.69333e-10	15.757
RNF157	-1.20933	7.15689	-7.42432	1.45689e-11	2.73024e-10	15.7429
SIGLEC16	-1.33654	3.65509	-7.42377	1.46113e-11	2.73609e-10	15.74
CHD5	1.89312	4.06546	7.42074	1.48462e-11	2.77798e-10	15.7244
ZNF780B	0.752194	10.2422	7.41961	1.49346e-11	2.79239e-10	15.7185
SGCE	0.488159	10.0681	7.41941	1.49504e-11	2.79324e-10	15.7175
DGAT2	0.870666	8.68327	7.41904	1.498e-11	2.79664e-10	15.7156
APBB3	0.658293	9.88132	7.41453	1.53395e-11	2.85965e-10	15.6923
RNF20	0.560485	11.3368	7.41451	1.53407e-11	2.85965e-10	15.6922
PRRG4	-1.78649	3.9789	-7.41395	1.5386e-11	2.86593e-10	15.6893
IL6R	-0.836593	8.94684	-7.40887	1.5803e-11	2.94139e-10	15.663
TNFSF14	-2.02063	3.11211	-7.4086	1.58251e-11	2.94328e-10	15.6617
IL17D	1.19431	5.86746	7.40821	1.58577e-11	2.94711e-10	15.6596
AMT	0.702335	10.9142	7.4079	1.58839e-11	2.94976e-10	15.658
UACA	0.916886	11.8477	7.40637	1.60118e-11	2.97129e-10	15.6501
TMEM198	-1.10138	5.4728	-7.39817	1.67177e-11	3.09993e-10	15.6078
YARS	-0.421873	10.7102	-7.39396	1.70913e-11	3.16683e-10	15.5861
SYNPR	2.27074	3.24045	7.3925	1.72237e-11	3.18896e-10	15.5785
SNORA48	-0.628252	0.661473	-7.39171	1.72953e-11	3.19983e-10	15.5744
PDE1B	-0.719879	7.74424	-7.38946	1.75005e-11	3.23536e-10	15.5628
MUC1	-1.42646	5.11386	-7.38766	1.76671e-11	3.26372e-10	15.5535
DGKI	1.31579	6.57194	7.38606	1.78162e-11	3.28879e-10	15.5453
SORBS1	0.656562	15.8121	7.38491	1.7924e-11	3.30622e-10	15.5393
CAPG	-1.42587	6.0346	-7.38267	1.81359e-11	3.3428e-10	15.5278
SEPT8	0.472424	11.1371	7.37892	1.84967e-11	3.40677e-10	15.5084
DPY19L2	0.975919	11.8535	7.37824	1.85631e-11	3.41644e-10	15.5049
PTGER2	-1.77258	3.36362	-7.37752	1.86332e-11	3.42678e-10	15.5012
ENO1	-0.719361	12.5511	-7.37407	1.89736e-11	3.48586e-10	15.4834
BYSL	-0.608213	8.54562	-7.37398	1.89827e-11	3.48586e-10	15.483
IGSF22	-1.42635	3.97263	-7.37268	1.91129e-11	3.50716e-10	15.4763
ZNF483	1.27982	6.40959	7.37065	1.93173e-11	3.54204e-10	15.4658
TCEAL8	0.527739	10.7834	7.36975	1.94089e-11	3.55618e-10	15.4612
MEF2A	0.609863	13.1785	7.36751	1.9639e-11	3.59566e-10	15.4496
CARF	0.751645	8.8281	7.3673	1.96603e-11	3.5969e-10	15.4485
MKNK2	-0.886154	11.3594	-7.3647	1.99305e-11	3.64342e-10	15.4351
TOB1	0.519346	10.8316	7.36455	1.99464e-11	3.64342e-10	15.4343
UBN1	-0.55982	11.0276	-7.36443	1.99589e-11	3.64342e-10	15.4337
FAM225B	1.48012	2.84281	7.36349	2.00579e-11	3.65878e-10	15.4289
CFAP58	0.870195	7.55424	7.36264	2.01476e-11	3.67244e-10	15.4245
HBP1	0.556681	11.9643	7.36233	2.01795e-11	3.67553e-10	15.4229
TMEM106A	-0.784652	6.62512	-7.35989	2.04396e-11	3.72016e-10	15.4104
ARL4C	-0.970767	6.69654	-7.35798	2.06454e-11	3.75484e-10	15.4005
CXCR1	-2.24259	2.99894	-7.35576	2.08881e-11	3.79619e-10	15.389
KLF15	-1.06597	9.69281	-7.35409	2.10714e-11	3.82668e-10	15.3805
C20orf166-AS1	1.26826	10.4403	7.34857	2.169e-11	3.93612e-10	15.352
RHNO1	0.509722	8.07917	7.34791	2.17654e-11	3.94691e-10	15.3486
EP300-AS1	-1.69465	2.07795	-7.34646	2.19318e-11	3.97415e-10	15.3412
CPED1	0.766113	10.6275	7.34496	2.21051e-11	4.00261e-10	15.3334
PPM1G	-0.309344	10.9724	-7.34347	2.22788e-11	4.03111e-10	15.3257
CXorf56	0.436862	9.63083	7.3428	2.23568e-11	4.04226e-10	15.3223
WDFY2	-0.455437	9.53172	-7.34237	2.24075e-11	4.04845e-10	15.3201
TMEM229A	1.94909	1.75908	7.33854	2.28621e-11	4.12756e-10	15.3004
MIR7160	1.34571	3.72244	7.33803	2.29226e-11	4.13547e-10	15.2978
NOL6	-0.530543	10.1737	-7.3349	2.33024e-11	4.2009e-10	15.2816
IFT46	0.352399	10.0997	7.3347	2.33261e-11	4.2021e-10	15.2806
LRRC49	1.06868	11.9785	7.33448	2.3353e-11	4.20249e-10	15.2795
FTSJ1	-0.472739	9.11607	-7.33441	2.33623e-11	4.20249e-10	15.2791
TP63	1.07154	5.55276	7.33411	2.33989e-11	4.206e-10	15.2776
RCC1	-0.706865	8.00943	-7.33391	2.34231e-11	4.20728e-10	15.2766
NPC1	-0.553452	9.67886	-7.33219	2.36352e-11	4.24229e-10	15.2677
SPATA2	-0.451147	8.29146	-7.33114	2.37649e-11	4.26248e-10	15.2623
DHX37	-0.973504	7.92653	-7.32995	2.3914e-11	4.2861e-10	15.2562
PADI4	-2.02512	1.62157	-7.32798	2.41628e-11	4.32754e-10	15.246
GMDS-AS1	0.428654	7.59418	7.32661	2.43366e-11	4.3555e-10	15.239
SSPN	0.858556	11.2045	7.32234	2.48868e-11	4.45076e-10	15.217
EPHX2	0.682405	10.7921	7.32118	2.50381e-11	4.47456e-10	15.2111
DRAM1	-0.627722	8.14698	-7.32	2.51938e-11	4.49711e-10	15.205
TMEM167B	0.518386	11.1835	7.31994	2.52007e-11	4.49711e-10	15.2047
METTL21EP	1.41387	8.53587	7.31942	2.52706e-11	4.50632e-10	15.202
VPS41	0.485793	10.9841	7.31636	2.56782e-11	4.57569e-10	15.1863
TNFRSF11A	-0.992758	5.28853	-7.31578	2.57561e-11	4.58625e-10	15.1833
RAB15	-1.107	10.8869	-7.31488	2.58773e-11	4.60452e-10	15.1787
DAW1	-1.81706	1.14182	-7.314	2.59973e-11	4.62253e-10	15.1742
SESN3	0.9909	9.10993	7.31114	2.63899e-11	4.68897e-10	15.1595
CCND3	-0.551672	10.4693	-7.31086	2.64281e-11	4.69236e-10	15.158
LCP2	-0.792848	7.55266	-7.30996	2.65523e-11	4.71102e-10	15.1534
SAT1	-0.875242	12.4729	-7.30912	2.66704e-11	4.72858e-10	15.1491
CCL13	-2.51548	3.34481	-7.30878	2.67175e-11	4.73353e-10	15.1473
CDC42EP3	0.535438	12.4913	7.30857	2.67473e-11	4.7354e-10	15.1462
DUSP23	-0.768061	7.25003	-7.30535	2.72012e-11	4.8123e-10	15.1297
CRBN	0.569576	10.9019	7.30415	2.7373e-11	4.83923e-10	15.1235
ZNF554	0.531461	8.40043	7.30386	2.74146e-11	4.84312e-10	15.1221
RANGAP1	-0.859194	10.4951	-7.30133	2.77788e-11	4.90394e-10	15.1091
VEPH1	-1.7496	2.15437	-7.30075	2.78643e-11	4.91552e-10	15.1061
C17orf62	-0.811366	9.1159	-7.30024	2.79378e-11	4.92496e-10	15.1035
PCMTD2	0.563723	10.7234	7.29674	2.84543e-11	5.01243e-10	15.0855
EPM2A	0.550522	11.1004	7.29626	2.85259e-11	5.01814e-10	15.083
LINC00663	0.513688	7.74562	7.29625	2.85274e-11	5.01814e-10	15.083
SLC5A6	-0.547826	9.25197	-7.29563	2.86205e-11	5.03093e-10	15.0798
CETN4P	1.27988	4.11929	7.29384	2.88899e-11	5.07466e-10	15.0706
MYL12A	0.889214	17.1932	7.29325	2.89793e-11	5.08674e-10	15.0676
MAP2K6	-1.09835	5.28757	-7.29101	2.93197e-11	5.14283e-10	15.0561
BMF	0.864352	8.30462	7.29023	2.9439e-11	5.1601e-10	15.0521
ZBTB14	0.444856	8.92935	7.2887	2.96762e-11	5.19796e-10	15.0442
ZFP82	0.707559	8.1247	7.28696	2.99477e-11	5.24181e-10	15.0353
BCL2L11	0.619086	8.6967	7.28564	3.0155e-11	5.27434e-10	15.0285
EAPP	0.420122	9.80975	7.28507	3.02442e-11	5.2862e-10	15.0256
CDKN1A	-1.3347	11.3079	-7.28462	3.03164e-11	5.29506e-10	15.0233
DNAJC18	0.435567	9.81072	7.28119	3.08646e-11	5.387e-10	15.0057
TAOK3	0.453749	10.5416	7.28048	3.09791e-11	5.40316e-10	15.002
BLM	-1.69417	6.96974	-7.278	3.13823e-11	5.46961e-10	14.9893
STK38L	0.926642	11.9594	7.27765	3.14404e-11	5.47588e-10	14.9875
LINC00521	1.45395	6.44348	7.27561	3.17768e-11	5.53055e-10	14.9771
PDE6B	0.783744	6.99847	7.27406	3.20352e-11	5.5716e-10	14.9691
BACE1-AS	0.594034	7.74647	7.27124	3.25109e-11	5.65035e-10	14.9547
SLC38A2	-0.850307	12.4498	-7.26788	3.30861e-11	5.7445e-10	14.9374
PATZ1	0.445995	9.54507	7.26781	3.30993e-11	5.7445e-10	14.9371
RAB28	0.475628	10.102	7.26696	3.32461e-11	5.76593e-10	14.9327
PDE4D	-1.02917	10.0377	-7.26659	3.331e-11	5.77295e-10	14.9308
RGS17	1.4192	4.26745	7.25856	3.4737e-11	6.01604e-10	14.8896
IER3	1.37954	8.11266	7.25824	3.47953e-11	6.02191e-10	14.888
CD109	-0.918462	9.16956	-7.25759	3.49129e-11	6.03802e-10	14.8847
ACKR4	1.30776	6.25716	7.25693	3.50337e-11	6.0507e-10	14.8813
ST3GAL1	-0.598211	13.1045	-7.25692	3.50353e-11	6.0507e-10	14.8813
IL10RB-AS1	-1.55546	1.28259	-7.25291	3.57761e-11	6.17432e-10	14.8607
THAP9	0.879669	8.29388	7.2517	3.60025e-11	6.20904e-10	14.8545
ZNF793	0.609786	8.5886	7.25088	3.6157e-11	6.23134e-10	14.8503
LINC00882	0.710604	7.82321	7.24801	3.6703e-11	6.31872e-10	14.8356
TAL1	-0.654107	8.36237	-7.24794	3.67153e-11	6.31872e-10	14.8353
PAQR6	0.765165	6.14778	7.24755	3.67906e-11	6.32726e-10	14.8333
MIR23B	1.81346	3.78118	7.24623	3.70448e-11	6.36654e-10	14.8265
KLF10	-0.769453	10.0477	-7.24462	3.73569e-11	6.41571e-10	14.8183
CD300A	-1.05547	5.97027	-7.24387	3.75028e-11	6.43628e-10	14.8144
PGA3	-1.24425	0.504171	-7.24282	3.77103e-11	6.46739e-10	14.809
LINC00680	0.627735	8.32679	7.2425	3.77718e-11	6.47343e-10	14.8074
LINC00517	1.46998	3.75281	7.23696	3.88797e-11	6.65869e-10	14.7791
ACLY	-0.463332	10.6969	-7.23599	3.90772e-11	6.68787e-10	14.7741
IFT122	-0.560366	9.60153	-7.23484	3.93112e-11	6.72257e-10	14.7682
CRP	-1.61346	0.714783	-7.23467	3.93473e-11	6.72257e-10	14.7673
SLC9A9	-0.764532	7.25203	-7.2346	3.93617e-11	6.72257e-10	14.767
AREG	-2.34021	5.46725	-7.23251	3.97926e-11	6.79146e-10	14.7563
TC2N	-1.55866	5.27738	-7.22851	4.06302e-11	6.92961e-10	14.7358
SNAP47	0.863421	10.951	7.22816	4.07053e-11	6.93762e-10	14.734
PTOV1-AS1	0.685397	5.96719	7.22719	4.09112e-11	6.9679e-10	14.7291
ACADL	1.53836	6.47087	7.22294	4.18278e-11	7.11909e-10	14.7073
CCDC86	-0.764312	8.15073	-7.22168	4.21028e-11	7.16097e-10	14.7009
FDFT1	0.374848	11.9117	7.22109	4.22311e-11	7.17583e-10	14.6979
PMS2P1	0.439918	8.32617	7.22102	4.22484e-11	7.17583e-10	14.6975
TUBB4A	-1.46588	3.98414	-7.21813	4.28886e-11	7.27956e-10	14.6827
ZXDA	0.618351	7.13435	7.21738	4.30561e-11	7.30295e-10	14.6789
P2RX6	1.74329	7.03504	7.21501	4.35902e-11	7.38847e-10	14.6668
RNF122	-0.838033	8.74043	-7.21307	4.4034e-11	7.45856e-10	14.6569
KTN1-AS1	0.616001	6.93208	7.21118	4.44687e-11	7.52702e-10	14.6472
ERCC6	0.469702	9.03131	7.2101	4.47191e-11	7.56421e-10	14.6417
ZNF717	0.584682	8.20065	7.20817	4.51714e-11	7.63548e-10	14.6318
LINC00937	-1.86561	1.76063	-7.20742	4.53489e-11	7.65664e-10	14.628
SPAG8	0.673956	7.35697	7.20738	4.53587e-11	7.65664e-10	14.6278
LGALSL	0.638265	9.72425	7.20582	4.57267e-11	7.71349e-10	14.6198
MPHOSPH8	0.468931	11.6335	7.20386	4.61956e-11	7.78417e-10	14.6098
CLDN1	1.46586	3.82287	7.20381	4.62089e-11	7.78417e-10	14.6095
PDE2A	-0.898507	9.73545	-7.20344	4.62982e-11	7.7939e-10	14.6077
RPLP0	-0.629948	14.165	-7.19913	4.73487e-11	7.96531e-10	14.5856
MCF2L	-1.00651	10.5285	-7.19875	4.74408e-11	7.97536e-10	14.5837
CDS2	0.436355	12.9367	7.19799	4.76295e-11	8.00162e-10	14.5798
UCHL1	2.00653	9.01613	7.19733	4.77936e-11	8.02374e-10	14.5765
TMEM43	-0.6573	11.523	-7.19687	4.79074e-11	8.03737e-10	14.5741
INSC	-1.45596	3.60336	-7.19249	4.90115e-11	8.217e-10	14.5518
GRK5	-0.652639	10.5777	-7.19223	4.90773e-11	8.22246e-10	14.5504
TMEM214	-0.483001	10.6636	-7.18995	4.96636e-11	8.31503e-10	14.5388
SCIMP	-1.65586	4.40002	-7.1885	5.00398e-11	8.3714e-10	14.5314
NID1	-0.834117	11.8289	-7.18839	5.00682e-11	8.3714e-10	14.5308
SLC2A3	-1.35578	8.69988	-7.18375	5.1292e-11	8.57021e-10	14.5071
ZSCAN4	1.51717	3.95471	7.18314	5.1453e-11	8.5913e-10	14.504
TACC1	-0.666725	12.1145	-7.18268	5.15769e-11	8.60615e-10	14.5017
ZNF493	0.748733	9.12659	7.18083	5.20765e-11	8.68363e-10	14.4922
ARMS2	1.63934	3.55312	7.17824	5.27799e-11	8.79499e-10	14.4791
ANKLE2	-0.281484	10.5874	-7.17606	5.33824e-11	8.88938e-10	14.4679
DENND1C	-1.22041	4.60086	-7.1753	5.35937e-11	8.91855e-10	14.464
DESI1	-0.32315	11.2135	-7.17417	5.39096e-11	8.96406e-10	14.4583
ZNF626	0.476898	8.33336	7.17406	5.39399e-11	8.96406e-10	14.4577
C1QA	-1.39701	9.2803	-7.17284	5.42835e-11	9.01508e-10	14.4515
TANGO2	0.660448	11.762	7.17233	5.44273e-11	9.03289e-10	14.4489
GPR63	1.11912	6.55027	7.17206	5.45036e-11	9.03946e-10	14.4475
SECISBP2	-0.297174	10.3055	-7.17109	5.47781e-11	9.07887e-10	14.4426
ZNF625-ZNF20	0.550547	7.377	7.16962	5.51983e-11	9.14239e-10	14.4351
RPS10P7	0.768218	7.56395	7.16897	5.5385e-11	9.16714e-10	14.4318
NADK	-0.664425	9.31415	-7.16876	5.54451e-11	9.17094e-10	14.4307
COX15	0.380175	11.1818	7.1652	5.64801e-11	9.33587e-10	14.4126
SLC38A6	0.633723	7.20262	7.16367	5.69304e-11	9.404e-10	14.4048
ALPK1	-0.75322	7.99656	-7.16225	5.73523e-11	9.46735e-10	14.3975
VGF	-0.846953	0.219741	-7.16001	5.80232e-11	9.57169e-10	14.3861
LINC00313	-1.26032	0.598932	-7.15742	5.88084e-11	9.69474e-10	14.3729
CTSF	0.702294	11.2852	7.15716	5.88879e-11	9.70136e-10	14.3716
HIST3H2BB	1.06869	3.92064	7.15537	5.94397e-11	9.78573e-10	14.3625
CFI	-0.834052	9.11819	-7.15506	5.9535e-11	9.79488e-10	14.3609
GALK1	-1.29029	6.57582	-7.15482	5.9608e-11	9.80035e-10	14.3597
TNFAIP8L3	-1.36549	6.92135	-7.1541	5.98334e-11	9.83085e-10	14.356
MTFP1	-1.13965	8.05542	-7.15219	6.04281e-11	9.92195e-10	14.3463
PGBD4	0.669651	7.63139	7.15094	6.08224e-11	9.98005e-10	14.3399
FAM69C	1.19903	8.79487	7.14979	6.11857e-11	1.0033e-09	14.334
LCMT1-AS1	0.73496	6.67118	7.1481	6.17237e-11	1.01145e-09	14.3255
ANXA2	-0.717705	12.7034	-7.14709	6.20503e-11	1.01612e-09	14.3203
PFKFB2	0.992069	13.0297	7.1466	6.22063e-11	1.018e-09	14.3178
ATF7IP	0.568359	11.3078	7.14474	6.28113e-11	1.02722e-09	14.3083
TUBG1	-0.645502	9.94498	-7.14348	6.32222e-11	1.03326e-09	14.3019
DYRK1B	0.806561	9.17754	7.14134	6.39277e-11	1.0441e-09	14.291
TMEM189	-0.608119	9.34672	-7.14075	6.41249e-11	1.04662e-09	14.288
NOP14-AS1	0.456765	7.92971	7.13993	6.43985e-11	1.05039e-09	14.2838
LITAF	-0.658981	10.6776	-7.13963	6.44985e-11	1.05133e-09	14.2823
CATSPERB	-1.62776	2.04824	-7.13809	6.50151e-11	1.05905e-09	14.2745
TMEM130	2.07506	2.32679	7.13747	6.52242e-11	1.06176e-09	14.2713
MIR6883	-1.67972	3.4912	-7.13721	6.53113e-11	1.06247e-09	14.27
GALNT11	0.325881	10.5329	7.12999	6.78031e-11	1.10228e-09	14.2333
WNK3	-1.1974	4.80569	-7.12951	6.79734e-11	1.10432e-09	14.2308
PIAS2	0.503636	10.128	7.12874	6.8244e-11	1.10799e-09	14.2269
TNFAIP2	-0.879924	10.0057	-7.1276	6.86469e-11	1.1138e-09	14.2212
DOCK9	-0.701153	11.0497	-7.12473	6.96774e-11	1.12962e-09	14.2065
MKX	1.79368	2.63738	7.12463	6.9714e-11	1.12962e-09	14.206
ACOX2	0.588363	10.583	7.12382	7.00067e-11	1.13362e-09	14.2019
PRND	2.30992	2.12483	7.12329	7.02003e-11	1.13597e-09	14.1992
CXCL1	-1.99078	3.48635	-7.12317	7.0244e-11	1.13597e-09	14.1986
FBXO8	0.365577	10.0403	7.12239	7.05285e-11	1.13928e-09	14.1946
DYRK2	0.508032	11.1381	7.12227	7.05722e-11	1.13928e-09	14.194
SPRY2	-0.404501	10.4799	-7.12223	7.05871e-11	1.13928e-09	14.1938
SEC31A	0.400302	12.8021	7.12202	7.06629e-11	1.13976e-09	14.1928
MEIS1	-0.626406	10.1589	-7.1218	7.07415e-11	1.14028e-09	14.1917
TRAF3IP1	0.446036	9.07604	7.12123	7.09533e-11	1.14295e-09	14.1887
RGCC	-0.869133	10.1047	-7.12021	7.13269e-11	1.14821e-09	14.1836
ZFP3	0.531747	9.8191	7.11886	7.1828e-11	1.15553e-09	14.1767
KCNS2	-1.91688	1.23418	-7.11871	7.18863e-11	1.15571e-09	14.1759
KLHL13	0.761779	9.29153	7.11786	7.22031e-11	1.16005e-09	14.1716
UCMA	2.46724	2.29337	7.11717	7.24612e-11	1.16344e-09	14.1681
NLRP3	-1.25994	5.2656	-7.1155	7.30893e-11	1.17276e-09	14.1596
RICTOR	0.909848	11.1525	7.10953	7.53859e-11	1.20882e-09	14.1293
IFITM1	-1.01563	11.2736	-7.10609	7.67394e-11	1.22973e-09	14.1118
MEOX2-AS1	0.878279	6.68009	7.10556	7.69497e-11	1.23229e-09	14.1091
TCN2	-0.77846	9.41239	-7.10447	7.73861e-11	1.23848e-09	14.1036
LMNB1	-1.19598	5.63559	-7.10294	7.79999e-11	1.24749e-09	14.0958
FEZ1	0.611607	9.95652	7.10254	7.81639e-11	1.24931e-09	14.0938
DNMT3B	0.661589	6.73359	7.10202	7.83724e-11	1.25183e-09	14.0912
FRMPD4	1.14339	7.78815	7.09883	7.96797e-11	1.27188e-09	14.0749
GPBP1L1	0.269888	12.0341	7.09579	8.09433e-11	1.29122e-09	14.0595
UBASH3B	-1.35144	6.51153	-7.09432	8.15595e-11	1.30021e-09	14.0521
CREB3L1	-0.779438	8.96985	-7.09371	8.18175e-11	1.30348e-09	14.049
MEDAG	-0.926495	8.54352	-7.09239	8.23781e-11	1.31156e-09	14.0423
MIXL1	1.82174	2.64811	7.09189	8.25934e-11	1.31344e-09	14.0397
HSD17B14	1.15082	6.24807	7.09186	8.26024e-11	1.31344e-09	14.0396
OPN3	-0.740696	7.41148	-7.09095	8.2992e-11	1.31878e-09	14.035
ZNF280D	0.608519	10.3631	7.08993	8.34337e-11	1.32495e-09	14.0298
ID1	-1.09725	9.60632	-7.0894	8.36613e-11	1.32771e-09	14.0271
PNPLA4	0.543994	10.5288	7.08812	8.42165e-11	1.33566e-09	14.0206
CMTM8	-0.635442	6.4639	-7.08774	8.4382e-11	1.33742e-09	14.0187
CLSTN3	-0.974428	7.89284	-7.08485	8.5655e-11	1.35673e-09	14.004
C11orf45	0.811363	7.93443	7.08382	8.61105e-11	1.36307e-09	13.9988
GOT2	0.480875	14.8898	7.08088	8.74295e-11	1.38306e-09	13.9839
KLHL3	-0.675045	10.8312	-7.07857	8.84809e-11	1.39879e-09	13.9722
PTHLH	2.02118	4.83371	7.07745	8.89961e-11	1.40604e-09	13.9665
KCTD18	0.375411	9.19923	7.07499	9.01347e-11	1.42311e-09	13.954
OGDHL	1.62033	8.03006	7.07454	9.03416e-11	1.42547e-09	13.9517
ADAL	0.606578	10.6688	7.07248	9.13077e-11	1.43979e-09	13.9413
MYO1G	-1.42416	5.30941	-7.07004	9.24664e-11	1.45713e-09	13.9289
GPR85	1.24148	6.3491	7.06988	9.25441e-11	1.45742e-09	13.9281
CDH8	2.05635	4.50186	7.0692	9.2873e-11	1.46167e-09	13.9246
FMOD	1.60003	11.3295	7.06879	9.30656e-11	1.46377e-09	13.9226
GALNT6	-1.49545	4.72045	-7.06614	9.43495e-11	1.48301e-09	13.9092
FZD2	1.38252	5.8188	7.06547	9.46776e-11	1.48722e-09	13.9058
C1orf162	-0.812311	8.59553	-7.06423	9.52863e-11	1.49583e-09	13.8995
IQCC	0.651571	6.40223	7.06287	9.59581e-11	1.50542e-09	13.8926
LRRC34	0.792812	6.25963	7.06127	9.67527e-11	1.51692e-09	13.8845
RELT	-1.21292	6.1059	-7.06051	9.7133e-11	1.52191e-09	13.8807
ANXA2P2	-0.734589	8.55682	-7.05972	9.75302e-11	1.52717e-09	13.8767
ZC3H6	0.613063	9.80598	7.05399	1.00458e-10	1.57202e-09	13.8476
TMEM150B	-1.85624	2.28542	-7.05367	1.00626e-10	1.57364e-09	13.846
VWA8-AS1	1.5339	2.40143	7.05321	1.00864e-10	1.57637e-09	13.8437
KIAA0753	0.408246	8.84854	7.05082	1.02118e-10	1.59495e-09	13.8316
FAM58A	-0.734767	9.01752	-7.04807	1.03575e-10	1.61669e-09	13.8177
ZBTB1	0.73375	10.3028	7.04529	1.05075e-10	1.63906e-09	13.8036
AFG3L2	0.427513	13.2158	7.04168	1.07048e-10	1.66879e-09	13.7853
APOA1-AS	1.46227	3.47031	7.04029	1.07818e-10	1.67973e-09	13.7783
ZNF85	0.727964	5.70893	7.03998	1.07992e-10	1.68137e-09	13.7767
C1orf74	0.664158	7.5895	7.03858	1.08771e-10	1.69243e-09	13.7697
XPO4	0.913228	12.0957	7.0376	1.09323e-10	1.69996e-09	13.7647
GAL	-1.79548	0.96304	-7.0374	1.09438e-10	1.70067e-09	13.7637
LINC00938	0.46609	9.57766	7.03534	1.10603e-10	1.71693e-09	13.7533
PARD3	-0.528986	10.8468	-7.03531	1.10624e-10	1.71693e-09	13.7531
AKTIP	-0.531839	11.3858	-7.03446	1.11109e-10	1.72338e-09	13.7488
ACVR2B	0.565928	9.07055	7.0327	1.12124e-10	1.73803e-09	13.7399
STX12	-0.499484	10.1784	-7.03167	1.12717e-10	1.74612e-09	13.7347
AQP3	-1.31606	8.52235	-7.03105	1.13077e-10	1.7506e-09	13.7316
IPP	0.676375	9.43117	7.02984	1.13786e-10	1.76047e-09	13.7255
ANKDD1B	1.3153	3.87193	7.02515	1.1657e-10	1.80241e-09	13.7018
A2M	-0.674868	15.4555	-7.02122	1.18957e-10	1.83817e-09	13.6819
CYTL1	1.61424	3.90893	7.02081	1.19207e-10	1.84087e-09	13.6798
ARF3	-0.320308	11.1978	-7.02031	1.19518e-10	1.84453e-09	13.6773
NACC1	-0.76036	9.48011	-7.01812	1.20873e-10	1.86427e-09	13.6662
GS1-594A7.3	1.64288	1.95405	7.01708	1.21521e-10	1.87309e-09	13.661
C11orf65	1.0562	4.78313	7.01448	1.23158e-10	1.89714e-09	13.6478
PPIP5K1	0.371272	9.13398	7.01174	1.24907e-10	1.92288e-09	13.634
ICAM2	-0.836546	9.93544	-7.0116	1.24997e-10	1.92307e-09	13.6333
B3GNT7	-1.22377	5.7941	-7.01077	1.25535e-10	1.93013e-09	13.6291
KCTD4	1.60824	2.53665	7.01023	1.25882e-10	1.93426e-09	13.6264
SLC19A3	-1.72263	3.19011	-7.00877	1.26835e-10	1.9477e-09	13.619
TGIF1	-0.735044	8.47219	-7.00404	1.29962e-10	1.99447e-09	13.5951
RABGAP1	0.466634	11.8506	7.0022	1.31199e-10	2.01221e-09	13.5858
POLG	-0.439952	10.8676	-7.00186	1.31424e-10	2.0144e-09	13.5841
NKX2-6	-1.07294	0.330442	-7.00163	1.31584e-10	2.01561e-09	13.5829
CHMP5	0.378844	11.3537	7.00112	1.3193e-10	2.01966e-09	13.5804
RGS1	-3.36052	3.97498	-6.99703	1.34731e-10	2.06126e-09	13.5598
C22orf34	-1.072	5.21381	-6.99652	1.35087e-10	2.06541e-09	13.5572
NRSN2-AS1	0.543717	8.40065	6.9954	1.35867e-10	2.07606e-09	13.5515
PTBP1	-0.679975	10.1874	-6.99022	1.39539e-10	2.13084e-09	13.5254
MLLT3	0.596821	8.98622	6.98978	1.39854e-10	2.13433e-09	13.5232
COL6A3	-1.05404	13.007	-6.9896	1.39981e-10	2.13491e-09	13.5223
MFI2-AS1	0.888033	4.90354	6.98949	1.40065e-10	2.13491e-09	13.5217
ACTB	-0.932924	14.2746	-6.98873	1.40607e-10	2.14185e-09	13.5179
YWHAQ	0.628015	13.0882	6.98577	1.4277e-10	2.17345e-09	13.5029
DACT3	0.85178	9.28819	6.98415	1.43959e-10	2.19021e-09	13.4948
ATPAF1	0.495941	13.4971	6.98319	1.44675e-10	2.19973e-09	13.49
FRY	0.524425	13.2464	6.98068	1.46554e-10	2.22694e-09	13.4773
DDX39A	-0.707634	9.41226	-6.98001	1.47059e-10	2.23324e-09	13.4739
ZKSCAN3	0.562827	8.15143	6.97821	1.48422e-10	2.25254e-09	13.4649
IL17RB	-1.63166	4.61447	-6.9779	1.48663e-10	2.25481e-09	13.4633
EDIL3	1.46505	9.79542	6.97401	1.51661e-10	2.29888e-09	13.4437
CD37	-1.09883	5.87169	-6.97388	1.51769e-10	2.29909e-09	13.443
ARMC4	1.61039	4.33012	6.97249	1.52854e-10	2.31411e-09	13.436
CREBRF	0.792779	10.4191	6.97175	1.53438e-10	2.32153e-09	13.4323
LINC01285	1.17679	4.71172	6.97129	1.53797e-10	2.32554e-09	13.43
AZGP1	-1.56365	10.2048	-6.97061	1.54335e-10	2.33224e-09	13.4266
C3orf33	0.586166	8.14272	6.96922	1.55442e-10	2.34753e-09	13.4196
PML	-0.643286	9.88942	-6.9688	1.55776e-10	2.35113e-09	13.4175
TMEM100	-1.13213	7.76038	-6.9682	1.56257e-10	2.35695e-09	13.4144
QPCT	1.20686	7.24204	6.96651	1.5762e-10	2.37606e-09	13.4059
ZNF490	0.537878	7.04073	6.9636	1.5999e-10	2.41031e-09	13.3913
PRKAA2	0.873725	12.9477	6.96297	1.60515e-10	2.41674e-09	13.3881
ANKRA2	0.45779	9.23345	6.96061	1.62465e-10	2.44461e-09	13.3762
PTPRR	1.39559	5.79452	6.95937	1.63506e-10	2.45765e-09	13.37
KLF16	-0.938336	7.06909	-6.95934	1.63531e-10	2.45765e-09	13.3698
SNTB1	0.698489	8.56029	6.9591	1.63732e-10	2.45917e-09	13.3686
ARC	-2.38346	1.76854	-6.95788	1.64764e-10	2.47317e-09	13.3625
ACE	1.34547	9.16046	6.9577	1.64913e-10	2.4739e-09	13.3616
MLLT11	1.09288	11.9295	6.95722	1.65319e-10	2.47848e-09	13.3592
KLHL38	1.36073	11.1834	6.95682	1.6566e-10	2.48208e-09	13.3572
RWDD2A	0.424488	8.56183	6.94694	1.74274e-10	2.60957e-09	13.3075
POLH	0.510383	8.63311	6.9468	1.74403e-10	2.60991e-09	13.3067
ABI2	0.45371	11.9746	6.94464	1.76342e-10	2.63732e-09	13.2959
HS6ST1	-0.693256	9.04162	-6.94446	1.76507e-10	2.6382e-09	13.295
MIR22HG	-0.518881	11.3235	-6.94407	1.76857e-10	2.64183e-09	13.293
CBR3	0.849122	6.76876	6.94367	1.77226e-10	2.64573e-09	13.291
LINC01011	0.700774	7.17217	6.9431	1.77743e-10	2.65184e-09	13.2881
TRIM5	-0.572481	8.60491	-6.94208	1.78678e-10	2.66418e-09	13.283
WDR4	-0.712489	7.12715	-6.94147	1.79239e-10	2.67093e-09	13.2799
SLC22A5	-0.750486	10.4063	-6.93987	1.80709e-10	2.69121e-09	13.2719
KMT2A	0.446497	11.3365	6.93776	1.82679e-10	2.71891e-09	13.2613
C19orf68	0.473076	8.80107	6.93529	1.85003e-10	2.75183e-09	13.2489
SPATA6L	0.996154	5.74922	6.93382	1.86408e-10	2.77106e-09	13.2415
ATP1B3	-0.669235	10.4086	-6.93271	1.87465e-10	2.78509e-09	13.2359
MAGI1	0.509078	11.1876	6.93236	1.87803e-10	2.78774e-09	13.2342
CLHC1	0.732619	7.48536	6.93229	1.87869e-10	2.78774e-09	13.2338
HCST	-1.0408	5.58907	-6.92903	1.91038e-10	2.83307e-09	13.2174
RALGAPA2	-0.488565	10.0668	-6.92762	1.92425e-10	2.85192e-09	13.2103
CYTH1	-0.406378	10.5248	-6.9257	1.94329e-10	2.8784e-09	13.2007
SNAPC3	0.462573	10.8067	6.92488	1.95144e-10	2.88855e-09	13.1966
EFHD1	0.593985	10.1378	6.92478	1.95248e-10	2.88855e-09	13.1961
KLHL34	0.946384	7.69195	6.92335	1.96682e-10	2.90802e-09	13.1889
ZBED4	-0.52298	8.13582	-6.92169	1.98363e-10	2.93112e-09	13.1805
PEX7	0.679371	9.33805	6.92088	1.99184e-10	2.94149e-09	13.1765
TMEM140	0.840606	10.6004	6.92068	1.99393e-10	2.9428e-09	13.1755
SAMD4A	0.574652	13.4202	6.92019	1.99887e-10	2.94833e-09	13.173
TUBB6	-0.839312	11.5901	-6.91877	2.01353e-10	2.96818e-09	13.1659
C19orf12	-0.334632	10.4996	-6.91686	2.03329e-10	2.99552e-09	13.1563
PTCD2	0.62718	9.26641	6.91175	2.08721e-10	3.07312e-09	13.1307
CALR	-0.522558	13.5227	-6.90943	2.11215e-10	3.10798e-09	13.119
PURG	1.15984	3.38318	6.90856	2.12152e-10	3.11991e-09	13.1147
C2	-1.14767	4.22751	-6.90817	2.12581e-10	3.12436e-09	13.1127
PRSS45	1.13838	9.68742	6.90791	2.12864e-10	3.12665e-09	13.1114
DPP3	-0.763639	8.76546	-6.90278	2.18526e-10	3.20791e-09	13.0857
TLL2	1.11822	9.83229	6.90017	2.21457e-10	3.249e-09	13.0726
ORMDL2	-0.613064	8.85091	-6.89642	2.25746e-10	3.30995e-09	13.0538
ELOVL1	-0.507422	10.2404	-6.89607	2.26153e-10	3.31396e-09	13.052
ACAD10	0.493077	10.8677	6.89563	2.26663e-10	3.31946e-09	13.0498
SRPRB	-0.456806	10.1962	-6.89544	2.26882e-10	3.32069e-09	13.0489
BAIAP2	-1.05205	7.90385	-6.8936	2.29033e-10	3.35018e-09	13.0396
DYNC2LI1	0.641038	8.72017	6.89247	2.30359e-10	3.36627e-09	13.034
TMTC1	-0.79065	10.8708	-6.89243	2.30406e-10	3.36627e-09	13.0338
VPS13D	-0.627447	12.6647	-6.89094	2.32161e-10	3.38991e-09	13.0263
FCN2	-1.37407	0.832142	-6.89042	2.32779e-10	3.39692e-09	13.0237
GHITM	0.399406	14.8688	6.88914	2.34312e-10	3.41726e-09	13.0173
BCR	-0.610701	9.83539	-6.8862	2.37857e-10	3.46692e-09	13.0026
EEF2K	-0.557165	10.49	-6.8819	2.43145e-10	3.5419e-09	12.981
TERF2IP	0.316453	11.7327	6.88059	2.44779e-10	3.5636e-09	12.9745
PENK	2.40899	6.71446	6.87828	2.47683e-10	3.60288e-09	12.9629
PPFIA4	0.817769	11.6756	6.87821	2.47769e-10	3.60288e-09	12.9626
TSC22D1	-0.619132	12.7943	-6.87728	2.48956e-10	3.61801e-09	12.9579
RAB44	-1.65735	1.68667	-6.87593	2.50679e-10	3.6409e-09	12.9511
CFL1	-0.558857	12.9328	-6.87564	2.51048e-10	3.64412e-09	12.9497
COMP	3.44892	5.8142	6.87542	2.51335e-10	3.64613e-09	12.9486
CLEC10A	-1.06676	6.69322	-6.87518	2.51639e-10	3.64839e-09	12.9474
CXXC5	0.611394	9.73323	6.8727	2.54851e-10	3.6928e-09	12.935
EIF3B	-0.336812	11.8289	-6.87223	2.55453e-10	3.69934e-09	12.9326
FAM20C	-0.731037	8.50245	-6.86744	2.61777e-10	3.7887e-09	12.9087
VSTM2L	-2.19813	6.02686	-6.86526	2.64706e-10	3.82885e-09	12.8978
ABCC6P1	1.51663	2.96525	6.86252	2.68446e-10	3.88067e-09	12.884
KCNH4	-1.61136	2.20637	-6.8611	2.70398e-10	3.9066e-09	12.8769
GM140	-1.20732	0.628075	-6.8606	2.7108e-10	3.91415e-09	12.8745
RIPK3	-0.715295	6.95598	-6.8597	2.72334e-10	3.92996e-09	12.8699
IRF8	-0.894184	6.31297	-6.85885	2.7352e-10	3.94477e-09	12.8657
RAB30	0.728307	9.64864	6.85863	2.73826e-10	3.94687e-09	12.8646
RBMS3-AS3	0.981803	6.11575	6.85788	2.74868e-10	3.95958e-09	12.8609
SMCR5	1.39673	2.95095	6.85772	2.75101e-10	3.96062e-09	12.86
PFDN1	0.41211	11.7985	6.85396	2.80423e-10	4.03488e-09	12.8413
TIGD3	-1.75326	2.88789	-6.85354	2.81021e-10	4.03959e-09	12.8392
DHX32	0.465455	11.4444	6.85351	2.81078e-10	4.03959e-09	12.839
SYK	-0.905445	7.34946	-6.85147	2.84018e-10	4.07946e-09	12.8288
TMEM159	0.675897	12.3546	6.84974	2.86535e-10	4.11322e-09	12.8201
DYNC1LI1	0.461993	11.5913	6.84869	2.88063e-10	4.13276e-09	12.8149
DNAH12	1.42061	3.2052	6.84621	2.91732e-10	4.18296e-09	12.8025
ZNF436	0.571702	10.1971	6.84583	2.92302e-10	4.1887e-09	12.8006
MEST	1.10474	7.42431	6.84535	2.93015e-10	4.19647e-09	12.7982
HLA-F-AS1	0.570286	8.55743	6.84215	2.97827e-10	4.26292e-09	12.7823
MSN	-0.633605	13.337	-6.84104	2.9952e-10	4.28466e-09	12.7767
UBE2V1	-0.26815	11.6806	-6.83765	3.04737e-10	4.35677e-09	12.7598
TTLL7	1.28053	8.33271	6.83752	3.04942e-10	4.35717e-09	12.7591
GPRASP2	0.569609	10.1162	6.83638	3.06725e-10	4.38012e-09	12.7534
HLTF	0.823484	10.8438	6.83304	3.11988e-10	4.45268e-09	12.7367
DNAJC30	0.514207	9.14421	6.83047	3.16102e-10	4.50879e-09	12.7239
S100P	-1.84943	2.25104	-6.8264	3.22727e-10	4.60064e-09	12.7036
PHYH	0.504004	12.3982	6.82623	3.23e-10	4.60186e-09	12.7028
MATN2	0.850124	10.9103	6.82583	3.23665e-10	4.60867e-09	12.7007
SMO	0.708586	8.59767	6.82571	3.2386e-10	4.60878e-09	12.7002
WDR1	-0.472115	12.7299	-6.82408	3.2655e-10	4.64421e-09	12.692
SNHG15	-0.696801	7.98157	-6.82398	3.26726e-10	4.64421e-09	12.6915
RHOBTB1	0.57448	10.6968	6.82177	3.30416e-10	4.69396e-09	12.6805
C1QTNF3-AMACR	0.77514	8.81853	6.82093	3.31842e-10	4.7115e-09	12.6763
TXNDC5	-0.466463	11.646	-6.82066	3.32299e-10	4.71528e-09	12.6749
FAR2P2	0.783089	6.191	6.81975	3.33828e-10	4.73173e-09	12.6705
RNASE6	-1.14848	6.51932	-6.81975	3.33842e-10	4.73173e-09	12.6704
PLA2G4C	0.583049	10.9949	6.81825	3.36401e-10	4.76526e-09	12.6629
SNORA52	-1.15733	3.40322	-6.81561	3.40938e-10	4.82675e-09	12.6498
CXCL8	-2.52035	3.02912	-6.81384	3.44027e-10	4.8677e-09	12.641
PLD4	1.30716	3.6432	6.8132	3.45151e-10	4.8808e-09	12.6378
RAB40A	1.23044	3.62446	6.81275	3.45938e-10	4.88913e-09	12.6355
NAP1L4	0.230104	11.9261	6.80903	3.52545e-10	4.97964e-09	12.617
MIR8085	-1.63497	1.69725	-6.80859	3.53345e-10	4.98809e-09	12.6148
CNKSR3	0.535877	10.343	6.80822	3.54008e-10	4.99458e-09	12.613
GPR75-ASB3	0.421311	8.82494	6.80725	3.55755e-10	5.01636e-09	12.6081
NABP1	-1.03578	6.84465	-6.80645	3.57205e-10	5.03394e-09	12.6041
ZYX	-0.963925	10.6785	-6.80401	3.61677e-10	5.09405e-09	12.592
GABRB1	0.922719	6.49954	6.80299	3.63546e-10	5.11745e-09	12.5869
NAGA	-0.498587	9.41013	-6.8028	3.63904e-10	5.11957e-09	12.5859
CECR6	0.779692	7.20229	6.79887	3.71251e-10	5.21996e-09	12.5664
CPAMD8	-1.16176	8.83395	-6.79853	3.71893e-10	5.226e-09	12.5647
JHDM1D-AS1	0.493471	8.78299	6.79808	3.72736e-10	5.23486e-09	12.5624
IFT43	0.559906	10.0021	6.79715	3.74506e-10	5.25673e-09	12.5578
RWDD3	0.563322	9.73323	6.79681	3.75153e-10	5.26281e-09	12.5561
ARHGDIA	-0.971527	10.1789	-6.79608	3.76544e-10	5.27932e-09	12.5525
PQLC2L	-1.88146	3.77481	-6.79495	3.78718e-10	5.30678e-09	12.5469
SSU72	-0.389831	11.2208	-6.79464	3.79317e-10	5.31216e-09	12.5453
IFI16	-0.818292	10.2778	-6.79283	3.82817e-10	5.35755e-09	12.5363
VWF	-0.82541	13.8521	-6.79274	3.82993e-10	5.35755e-09	12.5359
METTL25	0.551896	7.7505	6.78563	3.97082e-10	5.5515e-09	12.5005
JAM2	0.728025	11.091	6.78164	4.0521e-10	5.66192e-09	12.4806
MIR7975	1.59551	2.22574	6.77938	4.09901e-10	5.72422e-09	12.4693
SLC7A6OS	0.249265	10.0257	6.77885	4.11001e-10	5.73634e-09	12.4667
CCDC89	0.898574	4.75985	6.77532	4.18421e-10	5.8366e-09	12.4492
PRIMPOL	0.473194	8.72702	6.77518	4.18723e-10	5.83751e-09	12.4485
SPRY1	-0.664751	10.2859	-6.77077	4.28196e-10	5.9662e-09	12.4266
FLJ42351	0.868215	7.24296	6.7703	4.29218e-10	5.97706e-09	12.4242
MIR378A	1.25796	5.80887	6.76783	4.34641e-10	6.04917e-09	12.4119
KRTAP5-AS1	1.23543	4.81239	6.76633	4.37957e-10	6.09188e-09	12.4045
C16orf62	0.266907	10.5022	6.76552	4.39757e-10	6.11347e-09	12.4005
POSTN	1.76273	11.7887	6.7641	4.42936e-10	6.15419e-09	12.3934
GDAP1	0.707102	7.46062	6.76308	4.45238e-10	6.1827e-09	12.3883
AFMID	0.502024	9.97715	6.76292	4.45595e-10	6.18417e-09	12.3876
C5orf63	0.561794	8.72974	6.76108	4.49785e-10	6.2388e-09	12.3784
MIEF2	0.688774	9.94416	6.76043	4.51257e-10	6.25538e-09	12.3752
DAZAP1	-0.447715	10.8145	-6.76033	4.51487e-10	6.25538e-09	12.3747
PITPNC1	-0.727644	8.6248	-6.7597	4.52933e-10	6.27189e-09	12.3716
LINC01565	-1.33864	0.636946	-6.75802	4.56819e-10	6.32214e-09	12.3632
PDCD7	0.238627	9.6584	6.75758	4.57826e-10	6.33253e-09	12.361
EXTL3-AS1	0.852613	5.65846	6.75615	4.61171e-10	6.37523e-09	12.3539
WDSUB1	0.583461	8.93069	6.75396	4.66325e-10	6.44286e-09	12.343
AUH	0.481488	10.7041	6.75169	4.71722e-10	6.51379e-09	12.3318
SLC25A45	0.744547	8.55272	6.74894	4.78342e-10	6.6015e-09	12.3181
NFYC	0.338171	11.2396	6.74601	4.85491e-10	6.6964e-09	12.3036
RNF170	0.46003	9.50218	6.74474	4.8863e-10	6.73594e-09	12.2973
ATP1A4	1.26716	6.06555	6.74335	4.92079e-10	6.7797e-09	12.2904
TOM1L1	0.471258	8.665	6.74303	4.92867e-10	6.78676e-09	12.2888
GBGT1	-0.624059	7.58694	-6.74179	4.95982e-10	6.82584e-09	12.2826
TMCC1	0.354478	10.4965	6.7395	5.01771e-10	6.90166e-09	12.2713
SIK1	-2.78814	4.3713	-6.73817	5.0515e-10	6.94426e-09	12.2647
FAIM2	-1.62935	6.22113	-6.73742	5.0709e-10	6.96705e-09	12.261
CEP83	0.802209	9.2225	6.73492	5.13539e-10	7.05173e-09	12.2486
GMFG	-0.661907	8.33356	-6.73412	5.15631e-10	7.07652e-09	12.2446
PCLO	1.10707	8.37266	6.73152	5.22462e-10	7.16627e-09	12.2317
LILRA1	-1.23791	2.50427	-6.72984	5.26925e-10	7.22347e-09	12.2234
CCNG2	0.726969	8.95153	6.72965	5.2742e-10	7.22623e-09	12.2225
EZH1	0.359888	12.0659	6.72848	5.30561e-10	7.26524e-09	12.2166
EBI3	-1.66319	2.92846	-6.72551	5.38592e-10	7.36894e-09	12.2019
BLOC1S5-TXNDC5	-0.457717	11.6663	-6.72546	5.38732e-10	7.36894e-09	12.2017
DDX27	-0.314385	9.99434	-6.72518	5.39505e-10	7.37542e-09	12.2003
ZNF606	0.481341	9.0599	6.72426	5.42016e-10	7.40565e-09	12.1957
NRSN2	-0.555924	9.47151	-6.72367	5.43627e-10	7.42355e-09	12.1928
RHAG	-1.89999	3.1669	-6.72247	5.46949e-10	7.46477e-09	12.1869
ALDH1A3	-1.28539	7.12174	-6.72083	5.51492e-10	7.52262e-09	12.1788
CCNDBP1	0.31508	11.508	6.71912	5.56293e-10	7.58391e-09	12.1703
PLEKHB1	0.863691	9.15268	6.71877	5.57285e-10	7.59324e-09	12.1685
ARHGAP19	0.404969	8.77207	6.71773	5.60222e-10	7.62904e-09	12.1634
POLR1E	0.557813	9.62039	6.71698	5.62344e-10	7.65371e-09	12.1597
STAU1	0.231959	12.1112	6.71448	5.69484e-10	7.74662e-09	12.1473
GPR173	0.93087	7.58989	6.71033	5.81584e-10	7.90685e-09	12.1267
INTU	0.674325	9.59903	6.70992	5.82785e-10	7.91881e-09	12.1247
FCGR1B	-1.56194	3.47027	-6.70971	5.83385e-10	7.92261e-09	12.1237
CLASP1	0.433255	12.2628	6.70598	5.94511e-10	8.06925e-09	12.1052
P2RY6	-1.11972	5.4755	-6.70421	5.99846e-10	8.13719e-09	12.0965
BEGAIN	1.14203	5.46351	6.70392	6.00719e-10	8.14455e-09	12.095
MMP9	-2.18941	2.55381	-6.703	6.03509e-10	8.17788e-09	12.0905
MIR1182	-0.989016	4.12679	-6.70124	6.0892e-10	8.24667e-09	12.0818
ZNF365	1.59597	4.71998	6.6985	6.17399e-10	8.35692e-09	12.0682
VPS33B	-0.343568	8.48244	-6.69496	6.28527e-10	8.50287e-09	12.0507
TFR2	-1.43865	1.93337	-6.69203	6.37894e-10	8.62094e-09	12.0362
RAB40B	0.523328	9.65632	6.69202	6.37954e-10	8.62094e-09	12.0362
ELL	-0.737581	7.74582	-6.69118	6.40642e-10	8.65253e-09	12.032
SEPSECS	0.675781	8.9341	6.68865	6.48882e-10	8.75901e-09	12.0195
RAPGEF3	-0.876855	10.4537	-6.68762	6.52255e-10	8.79974e-09	12.0145
HNRNPM	-0.245976	11.8522	-6.68436	6.63092e-10	8.94105e-09	11.9983
TINF2	-0.333896	10.4633	-6.68364	6.6552e-10	8.96888e-09	11.9947
SLC4A5	0.75541	8.03444	6.68171	6.72032e-10	9.0517e-09	11.9852
TSGA10	0.517073	5.61096	6.68141	6.73018e-10	9.06002e-09	11.9838
ENSA	0.207844	13.0426	6.67956	6.79355e-10	9.14034e-09	11.9746
TNKS1BP1	-0.819273	10.5537	-6.67932	6.80176e-10	9.14641e-09	11.9734
NDEL1	-0.329087	10.0712	-6.67696	6.88299e-10	9.25059e-09	11.9618
MLLT10	0.484967	10.9871	6.67584	6.9223e-10	9.29835e-09	11.9562
TP53INP2	0.56692	13.1659	6.67484	6.95717e-10	9.34011e-09	11.9513
GAS2	0.872519	8.176	6.67322	7.01422e-10	9.41158e-09	11.9433
MIR4420	-0.99902	0.327835	-6.67304	7.02051e-10	9.41489e-09	11.9424
ZNF528	0.508646	10.2096	6.67266	7.03405e-10	9.42792e-09	11.9405
TSPAN10	1.08971	3.7591	6.6714	7.07883e-10	9.48279e-09	11.9343
STAM-AS1	0.903182	4.87201	6.66902	7.1645e-10	9.59234e-09	11.9226
COL16A1	1.23944	10.4946	6.66756	7.21745e-10	9.658e-09	11.9153
TPCN1	0.724525	12.8624	6.6674	7.22328e-10	9.66055e-09	11.9146
PSMB8	-0.562084	6.77613	-6.66698	7.23843e-10	9.67556e-09	11.9125
EMILIN1	-1.21538	8.52693	-6.6655	7.29248e-10	9.74253e-09	11.9052
PLEKHG1	-0.833512	9.15375	-6.66341	7.36971e-10	9.84038e-09	11.8949
SRR	0.554137	8.64093	6.66262	7.39918e-10	9.87438e-09	11.891
ADAM11	-1.80349	7.08598	-6.66177	7.43101e-10	9.9115e-09	11.8868
SYDE2	0.726628	8.73551	6.65892	7.53835e-10	1.00492e-08	11.8728
NCMAP	1.61686	3.04021	6.65799	7.57383e-10	1.00911e-08	11.8682
ZNF843	0.828464	6.64892	6.6573	7.60034e-10	1.01209e-08	11.8647
METTL11B	0.978699	6.7289	6.6543	7.71583e-10	1.02692e-08	11.85
RASL11A	-0.724053	6.96569	-6.65409	7.72412e-10	1.02747e-08	11.8489
OIT3	2.29848	3.00262	6.65387	7.73283e-10	1.02807e-08	11.8478
OSER1-AS1	0.620761	8.96753	6.65248	7.78699e-10	1.03471e-08	11.841
PRKCH	-0.548799	9.93847	-6.65226	7.79549e-10	1.03529e-08	11.8399
SCG2	2.58353	4.47012	6.65111	7.84113e-10	1.04079e-08	11.8342
TRABD2A	-0.819024	4.328	-6.64962	7.89989e-10	1.04802e-08	11.8269
E2F4	-0.527842	10.4192	-6.64808	7.96149e-10	1.05562e-08	11.8193
ZCCHC4	0.368693	8.68404	6.64715	7.99874e-10	1.05999e-08	11.8147
BRF2	0.391194	9.17527	6.6468	8.0131e-10	1.06133e-08	11.813
CAHM	0.665549	5.48181	6.64338	8.15222e-10	1.07917e-08	11.7961
IPO4	-0.706647	8.90332	-6.64294	8.17017e-10	1.08097e-08	11.794
TRUB1	0.873064	9.77135	6.64273	8.17891e-10	1.08155e-08	11.7929
FAM214A	0.68593	10.7685	6.63862	8.34979e-10	1.10355e-08	11.7727
AGBL5	0.390391	9.19021	6.63734	8.40378e-10	1.11009e-08	11.7664
GIMAP8	-0.608771	10.5771	-6.63705	8.41607e-10	1.11112e-08	11.7649
PSMB8-AS1	-0.525966	5.09708	-6.63151	8.65367e-10	1.14188e-08	11.7377
COX18	0.406053	9.67259	6.63113	8.67024e-10	1.14343e-08	11.7358
DAGLB	-0.574175	8.49216	-6.63103	8.67468e-10	1.14343e-08	11.7353
ADAM20P1	0.830127	5.38822	6.62828	8.79524e-10	1.1587e-08	11.7218
ADAM22	0.926564	7.64503	6.62735	8.83668e-10	1.16353e-08	11.7172
NCOA3	-0.496159	11.016	-6.62695	8.85434e-10	1.16524e-08	11.7153
KCNK3	-1.45032	5.39796	-6.62659	8.87065e-10	1.16676e-08	11.7135
DCAKD	0.427148	10.1399	6.6264	8.87904e-10	1.16724e-08	11.7125
PTK2B	-0.610048	8.63068	-6.62477	8.95211e-10	1.17622e-08	11.7045
PTCD3	0.442074	12.7011	6.62449	8.96469e-10	1.17725e-08	11.7031
PLK3	-0.913877	7.2621	-6.61946	9.1943e-10	1.20676e-08	11.6784
BDNF-AS	0.634077	6.9678	6.61929	9.2022e-10	1.20715e-08	11.6775
CMIP	-0.606431	8.66363	-6.61836	9.24499e-10	1.21212e-08	11.673
TNIP2	-0.638098	9.32354	-6.61694	9.31109e-10	1.22014e-08	11.666
NIPA2	-0.413033	9.63528	-6.61663	9.32588e-10	1.22143e-08	11.6645
VDAC1	0.338066	14.4812	6.61596	9.35735e-10	1.2249e-08	11.6612
IK	0.320286	11.9914	6.61567	9.37102e-10	1.22604e-08	11.6598
NMNAT1	0.454299	10.2985	6.61404	9.44786e-10	1.23544e-08	11.6518
TAGLN2	-0.74262	12.1004	-6.61355	9.47129e-10	1.23784e-08	11.6493
TCFL5	0.388437	8.42422	6.61308	9.49382e-10	1.23986e-08	11.647
LYRM9	0.575466	8.77918	6.61301	9.49676e-10	1.23986e-08	11.6467
RCOR3	0.452702	11.065	6.6129	9.5024e-10	1.23994e-08	11.6461
SHC1	-0.562017	11.3312	-6.61229	9.5314e-10	1.24306e-08	11.6431
LRRC3B	1.55928	3.26593	6.61027	9.62868e-10	1.25467e-08	11.6332
FSD1L	0.907748	8.85218	6.61023	9.6306e-10	1.25467e-08	11.633
SLC25A5-AS1	0.607658	6.4802	6.60339	9.96699e-10	1.29781e-08	11.5994
CLMN	-0.708854	9.65769	-6.60158	1.00578e-09	1.30895e-08	11.5905
ZBTB7B	-0.749993	9.75325	-6.60038	1.01188e-09	1.31619e-08	11.5846
DUSP26	0.729723	11.6593	6.59966	1.01551e-09	1.32022e-08	11.5811
LMTK2	0.439253	11.1011	6.59726	1.02784e-09	1.33555e-08	11.5693
ZNF14	0.645652	7.86738	6.5947	1.04111e-09	1.35207e-08	11.5568
C5AR2	-1.18919	4.79118	-6.59431	1.04318e-09	1.35405e-08	11.5548
CATSPER2P1	0.579745	5.77625	6.59198	1.05541e-09	1.3692e-08	11.5434
ZSWIM3	0.398868	7.22544	6.58897	1.07149e-09	1.38933e-08	11.5286
AEN	-0.76572	8.30029	-6.58873	1.07277e-09	1.39026e-08	11.5274
KLHDC2	0.492604	12.0084	6.58298	1.10415e-09	1.43017e-08	11.4992
DUSP27	0.566361	13.5434	6.58039	1.11858e-09	1.44811e-08	11.4865
HEG1	0.578264	13.3462	6.57972	1.12234e-09	1.45221e-08	11.4832
NICN1	0.383609	10.1345	6.57691	1.13827e-09	1.47205e-08	11.4695
SYBU	-0.829089	6.68255	-6.57672	1.13933e-09	1.47265e-08	11.4685
FZD10	1.60173	2.71742	6.57446	1.15228e-09	1.4886e-08	11.4575
ZC3H12D	-1.2416	3.72682	-6.57335	1.15872e-09	1.49614e-08	11.452
SLC25A21-AS1	0.652682	5.98482	6.57175	1.16807e-09	1.50742e-08	11.4442
EMILIN3	1.22835	8.07363	6.57112	1.17177e-09	1.51141e-08	11.4411
DPH2	-0.562001	9.33498	-6.57071	1.17414e-09	1.51368e-08	11.4391
SH3TC1	-1.01656	7.62785	-6.56906	1.18388e-09	1.52544e-08	11.431
LRRC39	1.09872	12.2994	6.5683	1.1884e-09	1.53046e-08	11.4273
SLC19A1	-0.940631	5.4868	-6.56728	1.19448e-09	1.53722e-08	11.4223
ARMCX1	0.408255	10.5959	6.56721	1.19489e-09	1.53722e-08	11.422
TBX15	-1.23828	4.76932	-6.56543	1.20562e-09	1.55021e-08	11.4132
SOAT1	-0.524867	8.6238	-6.56429	1.21254e-09	1.55829e-08	11.4076
RNF214	0.308944	9.42701	6.56373	1.21594e-09	1.56185e-08	11.4049
SEMA3F	-1.09333	8.48059	-6.56223	1.22506e-09	1.57265e-08	11.3976
ADIPOR2	-0.300482	11.6451	-6.56214	1.22562e-09	1.57265e-08	11.3971
ZNF383	0.458598	8.96879	6.55794	1.25167e-09	1.60523e-08	11.3765
TSPAN1	-0.820564	6.10624	-6.55495	1.27051e-09	1.62855e-08	11.3619
IL24	-1.93805	0.80753	-6.55389	1.27727e-09	1.63637e-08	11.3567
PTDSS1	-0.978858	12.0859	-6.55354	1.27956e-09	1.63839e-08	11.355
NPL	-0.724228	6.92241	-6.55344	1.28018e-09	1.63839e-08	11.3545
SLITRK6	1.77468	5.0922	6.55129	1.29402e-09	1.65524e-08	11.344
MRFAP1L1	0.330588	11.2202	6.55075	1.29749e-09	1.65882e-08	11.3414
STK33	0.670367	9.71234	6.54941	1.30621e-09	1.66911e-08	11.3348
IL10RA	-0.989043	7.75072	-6.54886	1.30983e-09	1.67287e-08	11.3321
IL1RN	-1.94933	3.00294	-6.54638	1.32618e-09	1.69286e-08	11.32
IGFLR1	-0.784094	6.27066	-6.54586	1.3296e-09	1.69636e-08	11.3174
SPN	0.945865	6.86201	6.54322	1.3473e-09	1.71805e-08	11.3045
PSMC3IP	0.525826	7.08382	6.54305	1.34841e-09	1.71858e-08	11.3037
ICAM1	-0.928705	9.09941	-6.54283	1.34991e-09	1.7196e-08	11.3026
GDF5	1.53848	2.40679	6.54209	1.35491e-09	1.72508e-08	11.299
SPATA7	0.631035	7.97711	6.54017	1.36797e-09	1.74081e-08	11.2896
ZMYM4	0.512274	11.0616	6.53919	1.3747e-09	1.74847e-08	11.2848
CIPC	0.463625	11.8971	6.5362	1.39542e-09	1.7739e-08	11.2702
GTPBP2	-0.403022	10.7116	-6.53491	1.4044e-09	1.78441e-08	11.2639
TMCO3	0.446492	10.773	6.53429	1.40879e-09	1.78907e-08	11.2609
ZNF788	0.601764	7.78816	6.53348	1.41449e-09	1.79537e-08	11.2569
CORO1C	-0.482571	11.1509	-6.53257	1.42093e-09	1.80262e-08	11.2525
ALS2CR12	0.868466	7.7861	6.53242	1.42202e-09	1.80262e-08	11.2517
PPP1R26-AS1	0.753043	5.0646	6.53237	1.42239e-09	1.80262e-08	11.2515
SMIM19	0.593127	10.1384	6.53201	1.42488e-09	1.80485e-08	11.2497
ARMCX2	0.337746	10.6509	6.53191	1.42563e-09	1.80487e-08	11.2492
C21orf91	0.751768	8.8021	6.52988	1.44014e-09	1.8223e-08	11.2393
GADD45A	0.924155	10.8158	6.52936	1.44387e-09	1.82609e-08	11.2368
TJP1	0.467869	11.8977	6.52802	1.45359e-09	1.83744e-08	11.2302
SLC16A3	-1.29877	7.08295	-6.52713	1.46008e-09	1.84425e-08	11.2259
ECE1	-0.674608	11.3717	-6.52707	1.46049e-09	1.84425e-08	11.2256
TNFRSF10B	-0.572354	10.0527	-6.52697	1.46122e-09	1.84425e-08	11.2251
LINC00670	1.28945	5.96244	6.52643	1.46517e-09	1.84829e-08	11.2225
ARHGEF3	0.406794	10.0122	6.52087	1.50645e-09	1.89938e-08	11.1953
MIER2	-0.742091	8.19841	-6.52064	1.50816e-09	1.90058e-08	11.1942
CD86	-1.12926	5.85412	-6.51934	1.51795e-09	1.91185e-08	11.1879
RORC	1.01761	9.87612	6.51925	1.51866e-09	1.91185e-08	11.1874
PMS2	0.44659	8.11455	6.51737	1.53297e-09	1.92888e-08	11.1782
GLUD1	0.2936	12.67	6.51617	1.54216e-09	1.93946e-08	11.1724
PRICKLE2	0.564145	9.53619	6.5132	1.56517e-09	1.9674e-08	11.1579
OR51E1	0.910982	8.08677	6.51121	1.58077e-09	1.98598e-08	11.1482
NUBPL	0.645723	10.5041	6.5106	1.58565e-09	1.9911e-08	11.1452
MED18	0.428951	8.56189	6.50938	1.59529e-09	2.00219e-08	11.1392
DERL1	-0.424388	11.3012	-6.50914	1.59717e-09	2.00353e-08	11.1381
RAB26	1.19296	5.37837	6.50817	1.60499e-09	2.01231e-08	11.1333
RANBP17	0.721731	6.95546	6.50764	1.6092e-09	2.01656e-08	11.1308
MTA2	-0.359766	10.7271	-6.50718	1.61286e-09	2.02013e-08	11.1285
TUFT1	0.595257	8.8001	6.50693	1.61487e-09	2.02162e-08	11.1273
LYN	-0.687774	8.20484	-6.50662	1.61744e-09	2.02381e-08	11.1258
SNORA24	-1.07493	2.17417	-6.50495	1.63092e-09	2.03964e-08	11.1176
KLF2	-0.894562	8.9187	-6.50472	1.63276e-09	2.04091e-08	11.1165
ERMARD	0.382962	8.15138	6.50425	1.63667e-09	2.04475e-08	11.1142
SLC2A1-AS1	1.40726	5.06879	6.50061	1.66662e-09	2.08113e-08	11.0965
THYN1	0.392754	10.6459	6.5001	1.67084e-09	2.08534e-08	11.094
BCL2L1	-0.596748	11.2222	-6.49912	1.67902e-09	2.09449e-08	11.0892
INPP1	-0.393955	9.47888	-6.49834	1.68557e-09	2.10159e-08	11.0854
LINC01447	1.49689	1.82723	6.49767	1.69119e-09	2.10754e-08	11.0822
PKIG	0.600317	12.7279	6.49477	1.7158e-09	2.13712e-08	11.068
MCM2	0.51805	8.75698	6.49406	1.7219e-09	2.14363e-08	11.0646
E2F8	0.79069	7.92737	6.49209	1.73886e-09	2.16367e-08	11.055
COLGALT2	0.667017	9.6527	6.48689	1.78452e-09	2.21935e-08	11.0296
BEAN1	-1.27004	4.56451	-6.48478	1.8033e-09	2.24158e-08	11.0194
ARL4D	-0.717836	7.05035	-6.48266	1.82247e-09	2.26428e-08	11.009
TAF1A-AS1	0.853075	5.42789	6.48189	1.82946e-09	2.2718e-08	11.0053
ZNF713	0.690321	7.1821	6.48025	1.84446e-09	2.28929e-08	10.9973
SEMA3D	1.50074	6.24424	6.47999	1.8468e-09	2.29104e-08	10.9961
FAM196A	1.63777	2.92849	6.47945	1.85185e-09	2.29615e-08	10.9934
LINC01547	0.935226	5.4515	6.47917	1.85441e-09	2.29816e-08	10.992
VARS	-0.637943	7.18992	-6.47878	1.85797e-09	2.30142e-08	10.9902
MEAF6	0.379096	10.6609	6.47471	1.89604e-09	2.3474e-08	10.9703
MAPK7	-0.754805	7.81892	-6.47441	1.89882e-09	2.34964e-08	10.9689
SH2D3C	-0.895367	9.3846	-6.47431	1.89976e-09	2.34964e-08	10.9684
PRRX1	0.790286	12.1057	6.4738	1.90459e-09	2.35444e-08	10.9659
CTB-178M22.2	-1.71637	1.98396	-6.47314	1.91092e-09	2.36051e-08	10.9627
TDRD9	-1.36166	6.0508	-6.47308	1.91142e-09	2.36051e-08	10.9624
ATP1A2	0.841097	14.5321	6.4724	1.91794e-09	2.36737e-08	10.9591
[truncated: 22,664 more rows]

## Sheet: Table S2
Table S2. The number of differentially expressed genes (DEGs) filtered by different thresholds
Serial Number	Threshold (|log2 fold change|)	FDR	Number of DEGs
1	1	0.05	10090
2	1.5	0.05	629
3	2	0.05	271
4	2.5	0.05	124
5	3	0.05	62

## Sheet: Table S3
Table S3. 271 differentially expressed genes (DEGs) with |log2 fold change| ≥ 2, and FDR < 0.05
id	logFC	AveExpr	t	P.Value	adj.P.Val	B
SLC11A1	-4.08889	5.67735	-22.1214	2.40285e-45	5.92591e-41	92.3819
SLA	-3.08139	6.84906	-19.2752	1.7204e-39	2.12142e-35	79.1733
SERPINA3	-5.08109	7.89774	-19.0434	5.39443e-39	4.43458e-35	78.0509
IL1RL1	-5.57777	4.94778	-18.8271	1.5762e-38	9.71805e-35	76.9974
MT1M	-4.0641	5.41865	-18.7418	2.41086e-38	1.18913e-34	76.5798
SEZ6L	4.75619	7.06797	18.4348	1.11985e-37	4.60297e-34	75.0701
SRRM4	2.29851	7.91292	18.2269	3.1888e-37	1.12346e-33	74.041
MT1A	-4.74729	3.49283	-17.987	1.07431e-36	3.19061e-33	72.8463
MCEMP1	-4.40461	1.51479	-17.9712	1.16436e-36	3.19061e-33	72.7671
S100A9	-4.51769	6.52414	-17.8441	2.22239e-36	5.48087e-33	72.131
SLCO4A1	-4.25424	6.38412	-17.3703	2.52119e-35	5.65252e-32	69.7404
OSMR	-2.05178	9.42369	-16.7302	7.00517e-34	1.23401e-30	66.4658
CD163	-3.64582	9.06901	-16.5149	2.16736e-33	3.56343e-30	65.3528
CEBPD	-2.68534	6.85336	-16.1247	1.70179e-32	2.4688e-29	63.3212
LILRA6	-2.7836	3.43911	-16.0412	2.65011e-32	3.63094e-29	62.8845
SFRP4	4.05009	9.08107	15.9641	3.9953e-32	5.1859e-29	62.4797
THEMIS2	-2.20092	6.85093	-15.9293	4.80785e-32	5.92856e-29	62.2971
LILRB3	-2.70924	3.35406	-15.912	5.27091e-32	6.04352e-29	62.2064
SIGLEC9	-2.98306	4.15428	-15.6994	1.64098e-31	1.75956e-28	61.0862
FPR1	-4.07925	5.3386	-15.5797	3.11618e-31	3.07405e-28	60.4536
IFI30	-2.14626	8.3739	-15.3811	9.06733e-31	8.0026e-28	59.3998
ALOX5	-2.10246	5.56851	-15.3718	9.53276e-31	8.10679e-28	59.3504
FPR2	-4.21856	2.00053	-15.3492	1.07671e-30	8.85126e-28	59.2303
LILRA5	-3.08696	2.07938	-15.2444	1.89537e-30	1.50786e-27	58.6722
MT1X	-2.91303	8.71088	-15.1202	3.70972e-30	2.7724e-27	58.0095
RNASE2	-3.83275	2.17924	-15.1059	4.00953e-30	2.90832e-27	57.9328
CTSC	-2.21932	8.72116	-15.0792	4.63295e-30	3.26451e-27	57.7901
RASL11B	2.26774	9.89006	14.9625	8.72891e-30	5.97979e-27	57.1649
HK3	-2.77452	5.4415	-14.9489	9.39475e-30	6.26198e-27	57.0923
S100A8	-4.2691	6.18214	-14.8869	1.31624e-29	8.32334e-27	56.7595
FCER1G	-2.1024	8.02314	-14.8732	1.41854e-29	8.74604e-27	56.6856
TUBA3D	-4.04718	8.4162	-14.8417	1.6831e-29	1.01241e-26	56.5168
TUBA3C	-3.21573	1.45739	-14.7888	2.24579e-29	1.31871e-26	56.232
HCK	-2.04129	6.57196	-14.6263	5.45113e-29	2.92252e-26	55.3565
LILRB2	-2.22679	3.96732	-14.577	7.14056e-29	3.74682e-26	55.09
APCDD1L	2.98548	6.47491	14.5259	9.44299e-29	4.75272e-26	54.814
UNC80	3.5925	4.32455	14.4879	1.16302e-28	5.73647e-26	54.6083
MYH6	-2.45694	14.9685	-14.4719	1.26913e-28	6.1371e-26	54.5221
FCN3	-2.87017	7.36749	-14.4347	1.55628e-28	7.38095e-26	54.3207
METTL7B	-2.73601	7.1815	-14.4044	1.83839e-28	8.55443e-26	54.1562
RETN	-2.92653	0.859508	-14.3797	2.10563e-28	9.61649e-26	54.0221
GPR61	2.33774	3.35519	14.2976	3.30478e-28	1.48186e-25	53.577
SHISA2	3.1745	4.20741	14.2685	3.87908e-28	1.70832e-25	53.4188
FKBP5	-2.52659	11.5269	-14.2076	5.42307e-28	2.19252e-25	53.0878
TLR2	-2.17564	6.91484	-14.0813	1.08797e-27	4.12793e-25	52.4002
IL18R1	-2.39042	6.10283	-14.0379	1.38256e-27	5.01421e-25	52.1635
STEAP4	-2.06647	9.84384	-14.0268	1.46974e-27	5.25316e-25	52.1031
TUBA3E	-4.11575	7.39	-13.9776	1.92829e-27	6.72383e-25	51.8349
FGR	-2.13169	7.04347	-13.9355	2.43466e-27	8.33938e-25	51.6045
CSRNP1	-2.67366	8.40071	-13.869	3.51753e-27	1.17229e-24	51.2411
ANKRD34C	2.84685	6.68614	13.6614	1.1122e-26	3.51656e-24	50.1038
LYVE1	-3.03607	8.21832	-13.6359	1.28128e-26	3.94987e-24	49.964
RASD1	-4.31794	6.52572	-13.49	2.88432e-26	8.36859e-24	49.1623
MYC	-2.32833	7.83949	-13.4803	3.04471e-26	8.73125e-24	49.1088
STXBP2	-2.175	5.59421	-13.3782	5.37946e-26	1.52492e-23	48.5465
CHRDL2	-3.92172	4.58377	-13.3747	5.48303e-26	1.53216e-23	48.5276
SIRPB2	-2.30131	5.4629	-13.3732	5.52923e-26	1.53216e-23	48.5193
CCR1	-2.40562	5.72027	-13.292	8.70049e-26	2.3323e-23	48.0714
LRRC25	-2.26132	5.17138	-13.2411	1.15618e-25	3.00144e-23	47.7904
LEFTY2	2.19369	5.96132	13.227	1.25081e-25	3.21328e-23	47.7127
SOCS3	-2.85216	7.7616	-13.1968	1.48056e-25	3.72587e-23	47.546
TMEM74	2.25685	6.70584	13.1292	2.16131e-25	5.27744e-23	47.1722
IL1R2	-3.64556	3.41228	-13.1043	2.4843e-25	6.00665e-23	47.0346
FRZB	2.0547	9.39241	13.0436	3.4893e-25	8.04235e-23	46.6989
RARRES1	-3.26581	5.97597	-12.9233	6.84697e-25	1.48123e-22	46.0327
RGS4	2.60393	8.24093	12.8761	8.92118e-25	1.88046e-22	45.7712
ZCCHC5	2.35193	4.95997	12.8454	1.0602e-24	2.1972e-22	45.6006
CD163L1	-2.15313	6.70394	-12.823	1.20208e-24	2.42997e-22	45.4765
CLEC4G	-3.31185	2.38346	-12.751	1.80116e-24	3.55362e-22	45.0768
MEFV	-2.83844	3.40756	-12.7169	2.18226e-24	4.2377e-22	44.8871
TRIL	2.12749	8.18879	12.5566	5.37482e-24	9.96645e-22	43.9963
ZFP36	-2.45468	9.29943	-12.5489	5.61565e-24	1.02588e-21	43.9529
PLA2G2A	-4.19121	7.44966	-12.4895	7.84507e-24	1.39191e-21	43.6225
KIAA1211	2.81099	4.56206	12.3854	1.41094e-23	2.43333e-21	43.0424
GPR84	-3.04579	1.92265	-12.305	2.22049e-23	3.67529e-21	42.5941
HAPLN1	3.17539	7.68906	12.2928	2.37821e-23	3.91009e-21	42.5263
TGFB2-AS1	2.78346	5.48616	12.2682	2.73193e-23	4.43255e-21	42.3893
LCN6	-2.63572	7.52793	-12.2107	3.77963e-23	5.93714e-21	42.0684
COL9A1	2.72568	6.98219	12.2044	3.91664e-23	6.07497e-21	42.0332
CD177	-3.70685	1.12893	-12.1866	4.33216e-23	6.636e-21	41.9335
SERPINA1	-2.3034	5.51875	-12.1686	4.7958e-23	7.30087e-21	41.833
CX3CR1	2.29967	6.96973	12.1567	5.12821e-23	7.75901e-21	41.7668
S100A12	-4.21765	2.62219	-12.1179	6.38724e-23	9.37632e-21	41.5498
C11orf91	-2.67853	3.45602	-12.0359	1.0154e-22	1.46443e-20	41.0916
FNDC1	2.08079	8.50398	12.0056	1.20493e-22	1.70782e-20	40.9224
ALOX15B	-3.64709	1.83	-11.9295	1.85294e-22	2.5247e-20	40.4971
OSM	-2.76313	1.3005	-11.9174	1.98445e-22	2.68904e-20	40.4293
C3	-2.57052	11.0933	-11.8355	3.15357e-22	4.15901e-20	39.9715
DNAJC22	2.2394	4.37291	11.7376	5.48947e-22	7.08802e-20	39.4236
GADL1	3.09409	5.01814	11.7242	5.92407e-22	7.49228e-20	39.3483
CGA	-2.54726	0.605537	-11.7174	6.15768e-22	7.74799e-20	39.31
CLEC4E	-3.21317	3.74326	-11.7014	6.74026e-22	8.39537e-20	39.2207
BATF	-2.75554	2.38386	-11.673	7.91776e-22	9.66672e-20	39.0615
LCN10	-2.61667	7.5106	-11.6594	8.55261e-22	1.03394e-19	38.9853
CR1	-3.0653	3.73275	-11.6256	1.03586e-21	1.24012e-19	38.7959
VSIG4	-2.17708	8.74971	-11.6104	1.12864e-21	1.34467e-19	38.7112
MYCN	2.11702	4.83	11.4898	2.23666e-21	2.51874e-19	38.0351
F13A1	-2.40434	9.78622	-11.4612	2.629e-21	2.92056e-19	37.8754
MGST1	-2.62089	7.02716	-11.456	2.70781e-21	2.99462e-19	37.8462
NLRP6	-2.1295	0.742182	-11.3998	3.72446e-21	3.9936e-19	37.5311
HRK	2.86817	5.73456	11.3877	3.98845e-21	4.25814e-19	37.4634
MYL1	3.60089	4.86428	11.3834	4.08694e-21	4.32584e-19	37.4393
SIGLEC17P	2.5531	5.52521	11.2894	6.96605e-21	7.1582e-19	36.9123
ASPN	2.33443	11.0387	11.2741	7.59793e-21	7.77511e-19	36.8264
PALM3	2.30818	3.81039	11.2142	1.06719e-20	1.05699e-18	36.4907
LRG1	-2.85572	2.56746	-11.2124	1.07787e-20	1.0633e-18	36.4808
MT1JP	-2.46625	3.38413	-11.1552	1.49145e-20	1.42041e-18	36.1599
C14orf132	2.25306	9.66491	11.1472	1.56023e-20	1.47994e-18	36.1153
TNMD	2.85887	4.3989	11.0723	2.38641e-20	2.21254e-18	35.6953
LINC00486	2.21041	4.17603	10.9854	3.90833e-20	3.53066e-18	35.2078
MT2A	-2.09024	9.61065	-10.9831	3.95857e-20	3.563e-18	35.1952
HOPX	-3.04314	7.49102	-10.9814	3.99723e-20	3.57173e-18	35.1856
CLEC4D	-2.58429	1.12383	-10.9691	4.28712e-20	3.8032e-18	35.1164
DLGAP1	3.04141	5.62065	10.9092	6.02147e-20	5.19236e-18	34.7806
SLC38A8	-3.4223	2.10502	-10.9061	6.12643e-20	5.26446e-18	34.7636
GDF6	2.31402	5.84348	10.7555	1.43946e-19	1.17162e-17	33.9194
FGF5	-2.77526	2.06675	-10.7447	1.53066e-19	1.23768e-17	33.8587
AOX1	-2.46155	6.02442	-10.7304	1.65971e-19	1.3375e-17	33.7787
BDNF	2.20231	9.78654	10.7165	1.79555e-19	1.42385e-17	33.701
ATP1B4	3.81728	6.63895	10.7075	1.8891e-19	1.49324e-17	33.6508
C1QB	-2.25395	8.66449	-10.6993	1.97938e-19	1.5596e-17	33.6047
AQP9	-3.77181	3.10639	-10.681	2.19526e-19	1.71328e-17	33.5024
CRISPLD1	2.05803	6.73223	10.5867	3.74812e-19	2.79264e-17	32.9738
SIGLEC7	-2.04719	4.24158	-10.5792	3.90937e-19	2.904e-17	32.9322
CEACAM4	-2.33685	1.72076	-10.4678	7.34912e-19	5.22317e-17	32.3086
MS4A4A	-2.02128	7.22202	-10.4543	7.93302e-19	5.60585e-17	32.233
SLAMF8	-2.14676	5.43104	-10.4455	8.33685e-19	5.85765e-17	32.184
KCNIP1	2.44825	3.85262	10.441	8.55408e-19	5.95934e-17	32.1586
MARCO	-3.8269	4.64981	-10.4168	9.80932e-19	6.71993e-17	32.0233
CHI3L2	-2.56334	4.23565	-10.4138	9.97746e-19	6.79735e-17	32.0065
NFAM1	-2.03363	5.29827	-10.4112	1.01248e-18	6.87871e-17	31.992
CD300E	-2.50376	4.94125	-10.392	1.12884e-18	7.58566e-17	31.8845
NDP	2.36305	4.24781	10.3732	1.25594e-18	8.32633e-17	31.7791
PDK4	-3.02803	12.879	-10.366	1.30828e-18	8.6501e-17	31.7388
CREG2	2.42354	3.96545	10.333	1.57673e-18	1.03144e-16	31.5544
ADORA3	-2.22446	4.92239	-10.317	1.72638e-18	1.12337e-16	31.4648
NPTX2	-2.75584	5.47808	-10.3147	1.74839e-18	1.13172e-16	31.4523
PTX3	-2.91575	5.15161	-10.2694	2.25941e-18	1.4251e-16	31.199
CD300C	-2.20055	3.15413	-10.2143	3.08551e-18	1.92158e-16	30.8912
CCDC144NL-AS1	2.09172	6.36438	10.1831	3.67965e-18	2.26869e-16	30.7173
SOCS1	-2.22256	3.83089	-10.1646	4.08691e-18	2.50102e-16	30.6136
RASEF	2.59278	3.37349	10.1494	4.4541e-18	2.70559e-16	30.5286
CYP4B1	-3.12336	7.94425	-10.1289	4.99869e-18	3.00677e-16	30.4146
IL2RA	-2.42809	4.25384	-10.1213	5.21971e-18	3.13208e-16	30.3719
SIGLEC10	-2.46573	4.32732	-10.1048	5.72798e-18	3.42042e-16	30.2801
HS3ST5	2.54652	2.42016	10.0375	8.3792e-18	4.9085e-16	29.9044
VGLL2	4.31033	6.80625	10.0365	8.42681e-18	4.92469e-16	29.8988
INHBE	2.51365	3.27794	10.0264	8.9204e-18	5.14007e-16	29.8426
PRSS35	2.55713	4.04662	10.0189	9.30789e-18	5.3384e-16	29.8006
LINC01272	-2.24096	4.12718	-10.0183	9.33958e-18	5.34415e-16	29.7973
SECTM1	-2.158	5.24046	-10.0009	1.02997e-17	5.86631e-16	29.7006
CXCL6	-2.37731	0.874701	-9.99803	1.04694e-17	5.94921e-16	29.6845
SERPINA5	-2.09748	5.48385	-9.99446	1.06823e-17	6.05623e-16	29.6646
SLC25A48	-2.6002	1.09866	-9.97141	1.21662e-17	6.80367e-16	29.5361
SYTL5	3.26632	7.09181	9.87324	2.11633e-17	1.13958e-15	28.9894
ACPP	-2.33476	2.42491	-9.86406	2.22866e-17	1.19226e-15	28.9384
ASB14	2.26232	9.27284	9.84763	2.44479e-17	1.29943e-15	28.847
CD209	-2.22133	6.7132	-9.83958	2.55825e-17	1.34524e-15	28.8022
C1QC	-2.07515	8.26242	-9.80522	3.10452e-17	1.60848e-15	28.6111
C1orf105	-2.35743	6.65833	-9.78912	3.39923e-17	1.7538e-15	28.5215
TREM1	-2.97909	3.65804	-9.75587	4.09887e-17	2.10597e-15	28.3367
CSF3	-2.47507	0.75283	-9.71994	5.01725e-17	2.55125e-15	28.1371
PPP2R2B	2.2513	5.95245	9.61155	9.22753e-17	4.5423e-15	27.5355
SP6	-2.25304	3.30433	-9.50458	1.68212e-16	7.93201e-15	26.9428
IL20RA	-2.12758	5.40117	-9.43134	2.53589e-16	1.17116e-14	26.5377
SIGLEC14	-2.38938	4.40108	-9.42115	2.68496e-16	1.23538e-14	26.4813
ESM1	3.45981	5.7285	9.3995	3.03093e-16	1.38424e-14	26.3617
TMEM30B	2.02915	6.08484	9.39728	3.06897e-16	1.39902e-14	26.3494
HTR2B	2.25666	6.32052	9.39276	3.14746e-16	1.42689e-14	26.3244
EDN3	3.12594	3.00218	9.3458	4.09357e-16	1.81575e-14	26.0651
IL6	-2.89868	3.55114	-9.31167	4.95438e-16	2.16257e-14	25.8767
ADAM18	2.47159	2.62789	9.23936	7.42047e-16	3.10702e-14	25.4781
MKRN2OS	3.1741	7.03084	9.12761	1.38393e-15	5.49606e-14	24.8632
SLC1A7	2.35331	5.26469	9.10729	1.54975e-15	6.08599e-14	24.7515
IL10	-2.40025	2.12839	-9.09655	1.64527e-15	6.42019e-14	24.6925
INHBA-AS1	2.01342	2.33921	9.08937	1.71237e-15	6.66097e-14	24.6531
ACKR1	-2.0144	8.04893	-9.07713	1.83303e-15	7.06345e-14	24.5859
CUX2	3.3979	3.99545	9.07636	1.84089e-15	7.0827e-14	24.5817
SLC22A16	-2.0076	1.03087	-9.02859	2.4013e-15	9.09692e-14	24.3195
B3GALT5	2.09201	4.69935	9.01536	2.58455e-15	9.74621e-14	24.247
IGSF23	-2.81355	1.20758	-8.96869	3.34931e-15	1.24963e-13	23.9913
ETNPPL	-2.74121	7.20105	-8.94173	3.89002e-15	1.44047e-13	23.8437
AMHR2	2.20357	4.40122	8.90193	4.85077e-15	1.76967e-13	23.6261
CST2	3.36871	3.39991	8.85345	6.34552e-15	2.28124e-13	23.3612
FCER1A	2.09297	6.10471	8.85087	6.43686e-15	2.30433e-13	23.3471
RYR3	2.06088	5.11325	8.83692	6.9536e-15	2.47103e-13	23.2709
SLITRK4	2.76259	7.57142	8.81964	7.65151e-15	2.69574e-13	23.1766
CA3	3.70966	10.2024	8.81664	7.77952e-15	2.73303e-13	23.1603
ANGPTL4	-2.94392	5.71516	-8.76234	1.05034e-14	3.59271e-13	22.8643
WWC1	-2.35199	3.89706	-8.66519	1.7954e-14	5.9674e-13	22.3358
BANCR	3.02263	10.5323	8.64953	1.95714e-14	6.4356e-13	22.2508
CHI3L1	-3.41555	2.64329	-8.62289	2.26642e-14	7.34488e-13	22.1061
ATRNL1	2.17532	7.93872	8.61959	2.30803e-14	7.45034e-13	22.0882
KRT32	-2.1686	1.30353	-8.5784	2.89499e-14	9.06044e-13	21.8649
CENPA	3.19394	8.1841	8.54862	3.40974e-14	1.05377e-12	21.7036
TREML2	-2.08721	1.31597	-8.53178	3.74013e-14	1.14299e-12	21.6125
GRIA3	2.3866	7.86455	8.51041	4.20552e-14	1.28203e-12	21.4969
ADAMTS4	-2.6432	7.77275	-8.50708	4.28311e-14	1.30247e-12	21.4789
LCN15	-2.1845	1.36034	-8.48984	4.70796e-14	1.41941e-12	21.3857
LYPD1	2.53922	4.81305	8.48934	4.72078e-14	1.42154e-12	21.383
FIBCD1	-2.51789	2.552	-8.48337	4.8779e-14	1.46349e-12	21.3508
FOLR3	-2.12073	0.914845	-8.45352	5.74486e-14	1.70084e-12	21.1896
ASGR2	-2.24187	2.40043	-8.44444	6.03798e-14	1.77484e-12	21.1405
POM121L9P	-2.12819	4.65553	-8.43102	6.49819e-14	1.89879e-12	21.0682
GPR183	-2.1647	4.92839	-8.42906	6.56825e-14	1.91473e-12	21.0576
SAA1	-2.2463	0.747735	-8.38625	8.30167e-14	2.37237e-12	20.8269
GPR3	-2.48377	3.18141	-8.3629	9.43161e-14	2.6644e-12	20.7012
ITIH2	2.14713	1.93464	8.35607	9.79024e-14	2.75721e-12	20.6644
LINC01531	2.34761	5.05967	8.34939	1.01541e-13	2.84893e-12	20.6285
FOSL1	-3.16126	3.30018	-8.31478	1.22649e-13	3.39862e-12	20.4424
SLC44A5	2.61046	7.35132	8.24454	1.7983e-13	4.85346e-12	20.0655
SH2D5	-2.74122	1.69673	-8.19404	2.36656e-13	6.23548e-12	19.7951
BRINP1	2.20357	6.05135	8.1193	3.55003e-13	9.04451e-12	19.3959
FAM133A	2.24606	4.78266	8.09371	4.07797e-13	1.03044e-11	19.2594
HSPA6	-2.1181	4.98551	-8.09254	4.10369e-13	1.03482e-11	19.2532
MAP3K7CL	2.20992	9.27561	8.05345	5.07018e-13	1.25166e-11	19.045
CCL18	-2.31915	1.90307	-8.02362	5.9568e-13	1.45741e-11	18.8864
PROK2	-2.24408	1.43563	-7.98007	7.53458e-13	1.80933e-11	18.6552
CXCL2	-2.0578	7.06699	-7.95123	8.80146e-13	2.08713e-11	18.5022
LAMP5	2.21075	4.15285	7.9205	1.03842e-12	2.42975e-11	18.3395
FCGBP	-2.21721	5.88361	-7.91657	1.06063e-12	2.47701e-11	18.3187
FAM83B	-2.13963	1.23407	-7.89751	1.17507e-12	2.71345e-11	18.2179
SERPINE1	-3.3241	8.60627	-7.87916	1.29679e-12	2.97225e-11	18.1209
PITX3	-2.28739	1.99646	-7.84434	1.56324e-12	3.52401e-11	17.9371
MAFF	-2.03068	7.43713	-7.82431	1.74044e-12	3.88441e-11	17.8315
SIGLEC12	-2.02642	1.01202	-7.81791	1.80108e-12	4.00887e-11	17.7978
F2RL3	-2.86343	4.73197	-7.80843	1.89488e-12	4.19493e-11	17.7479
COL10A1	3.00418	4.07623	7.76164	2.43383e-12	5.28837e-11	17.5017
KIF1A	2.03425	6.88124	7.65276	4.34936e-12	8.99866e-11	16.9308
TMEFF2	-2.20634	1.71277	-7.56634	6.88154e-12	1.36315e-10	16.4798
IL31RA	2.27084	5.50222	7.49621	9.97295e-12	1.93207e-10	16.1152
ADCYAP1	-2.2587	2.695	-7.49132	1.02335e-11	1.9748e-10	16.0899
TNFSF14	-2.02063	3.11211	-7.4086	1.58251e-11	2.94328e-10	15.6617
SYNPR	2.27074	3.24045	7.3925	1.72237e-11	3.18896e-10	15.5785
CXCR1	-2.24259	2.99894	-7.35576	2.08881e-11	3.79619e-10	15.389
PADI4	-2.02512	1.62157	-7.32798	2.41628e-11	4.32754e-10	15.246
CCL13	-2.51548	3.34481	-7.30878	2.67175e-11	4.73353e-10	15.1473
AREG	-2.34021	5.46725	-7.23251	3.97926e-11	6.79146e-10	14.7563
UCHL1	2.00653	9.01613	7.19733	4.77936e-11	8.02374e-10	14.5765
TMEM130	2.07506	2.32679	7.13747	6.52242e-11	1.06176e-09	14.2713
PRND	2.30992	2.12483	7.12329	7.02003e-11	1.13597e-09	14.1992
UCMA	2.46724	2.29337	7.11717	7.24612e-11	1.16344e-09	14.1681
PTHLH	2.02118	4.83371	7.07745	8.89961e-11	1.40604e-09	13.9665
CDH8	2.05635	4.50186	7.0692	9.2873e-11	1.46167e-09	13.9246
RGS1	-3.36052	3.97498	-6.99703	1.34731e-10	2.06126e-09	13.5598
ARC	-2.38346	1.76854	-6.95788	1.64764e-10	2.47317e-09	13.3625
PENK	2.40899	6.71446	6.87828	2.47683e-10	3.60288e-09	12.9629
COMP	3.44892	5.8142	6.87542	2.51335e-10	3.64613e-09	12.9486
VSTM2L	-2.19813	6.02686	-6.86526	2.64706e-10	3.82885e-09	12.8978
CXCL8	-2.52035	3.02912	-6.81384	3.44027e-10	4.8677e-09	12.641
SIK1	-2.78814	4.3713	-6.73817	5.0515e-10	6.94426e-09	12.2647
MMP9	-2.18941	2.55381	-6.703	6.03509e-10	8.17788e-09	12.0905
OIT3	2.29848	3.00262	6.65387	7.73283e-10	1.02807e-08	11.8478
SCG2	2.58353	4.47012	6.65111	7.84113e-10	1.04079e-08	11.8342
CD5L	-2.22209	2.04315	-6.34688	3.57076e-09	4.21349e-08	10.3516
CORIN	-2.54024	9.3958	-6.22682	6.43561e-09	7.3006e-08	9.77621
LIPG	-2.31749	3.24478	-5.97248	2.20062e-08	2.24727e-07	8.57688
FOS	-2.56313	8.02406	-5.96062	2.32906e-08	2.36668e-07	8.5216
TCF24	-2.12947	1.8396	-5.93349	2.65099e-08	2.66743e-07	8.39545
FAM179A	-2.03707	7.55604	-5.90143	3.08801e-08	3.06465e-07	8.2468
LHCGR	2.17242	3.91284	5.86351	3.69703e-08	3.59953e-07	8.0715
F5	-2.41275	6.8302	-5.85357	3.8751e-08	3.75364e-07	8.02569
DHRS7C	-2.84802	5.91408	-5.77749	5.54825e-08	5.21261e-07	7.67635
FAT3	2.14483	4.14135	5.68664	8.489e-08	7.6463e-07	7.26268
AQP4	-2.98204	4.57606	-5.48783	2.12553e-07	1.77154e-06	6.37109
SGPP2	-2.05816	7.04113	-5.14923	9.72137e-07	6.99587e-06	4.89826
RFPL4A	2.13111	2.0501	5.0215	1.69969e-06	1.15572e-05	4.35844
EREG	-2.1371	2.12636	-4.95246	2.29079e-06	1.513e-05	4.07044
HAMP	-2.01355	1.82656	-4.83683	3.75503e-06	2.37088e-05	3.59412
TSPEAR	-2.01723	3.22707	-4.09802	7.3867e-05	0.000348319	0.742133
NPPA	2.13778	13.5907	4.0014	0.000106439	0.000481297	0.395317

## Sheet: Table S4
Table S4. Features in each algorithm combinations
features	algorithm
COMP	Lasso+Stepglm[both]
SFRP4	Lasso+Stepglm[both]
RASD1	Lasso+Stepglm[both]
IL1RL1	Lasso+Stepglm[both]
S100A8	Lasso+Stepglm[both]
S100A9	Lasso+Stepglm[both]
ESM1	Lasso+Stepglm[both]
CA3	Lasso+Stepglm[both]
MYL1	Lasso+Stepglm[both]
VGLL2	Lasso+Stepglm[both]
MCEMP1	Lasso+Stepglm[both]
MT1A	Lasso+Stepglm[both]
SEZ6L	SVM
SLCO4A1	SVM
ATP1B4	SVM
COMP	SVM
SFRP4	SVM
RASD1	SVM
CUX2	SVM
IL1RL1	SVM
S100A8	SVM
UNC80	SVM
S100A9	SVM
S100A12	SVM
ESM1	SVM
CA3	SVM
MYL1	SVM
VGLL2	SVM
FPR2	SVM
MCEMP1	SVM
SERPINA3	SVM
MT1A	SVM
SEZ6L	glmBoost+SVM
SLCO4A1	glmBoost+SVM
ATP1B4	glmBoost+SVM
COMP	glmBoost+SVM
SFRP4	glmBoost+SVM
RASD1	glmBoost+SVM
IL1RL1	glmBoost+SVM
UNC80	glmBoost+SVM
S100A9	glmBoost+SVM
ESM1	glmBoost+SVM
CA3	glmBoost+SVM
MYL1	glmBoost+SVM
VGLL2	glmBoost+SVM
MCEMP1	glmBoost+SVM
MT1A	glmBoost+SVM
SEZ6L	Ridge
SLCO4A1	Ridge
ATP1B4	Ridge
COMP	Ridge
SFRP4	Ridge
RASD1	Ridge
CUX2	Ridge
IL1RL1	Ridge
S100A8	Ridge
UNC80	Ridge
S100A9	Ridge
S100A12	Ridge
ESM1	Ridge
CA3	Ridge
MYL1	Ridge
VGLL2	Ridge
FPR2	Ridge
MCEMP1	Ridge
SERPINA3	Ridge
MT1A	Ridge
SEZ6L	Lasso+SVM
SLCO4A1	Lasso+SVM
ATP1B4	Lasso+SVM
COMP	Lasso+SVM
SFRP4	Lasso+SVM
RASD1	Lasso+SVM
IL1RL1	Lasso+SVM
S100A8	Lasso+SVM
UNC80	Lasso+SVM
S100A9	Lasso+SVM
ESM1	Lasso+SVM
CA3	Lasso+SVM
MYL1	Lasso+SVM
VGLL2	Lasso+SVM
FPR2	Lasso+SVM
MCEMP1	Lasso+SVM
MT1A	Lasso+SVM
SEZ6L	glmBoost+Ridge
SLCO4A1	glmBoost+Ridge
ATP1B4	glmBoost+Ridge
COMP	glmBoost+Ridge
SFRP4	glmBoost+Ridge
RASD1	glmBoost+Ridge
IL1RL1	glmBoost+Ridge
UNC80	glmBoost+Ridge
S100A9	glmBoost+Ridge
ESM1	glmBoost+Ridge
CA3	glmBoost+Ridge
MYL1	glmBoost+Ridge
VGLL2	glmBoost+Ridge
MCEMP1	glmBoost+Ridge
MT1A	glmBoost+Ridge
SEZ6L	Enet[alpha=0.1]
SLCO4A1	Enet[alpha=0.1]
ATP1B4	Enet[alpha=0.1]
COMP	Enet[alpha=0.1]
SFRP4	Enet[alpha=0.1]
RASD1	Enet[alpha=0.1]
CUX2	Enet[alpha=0.1]
IL1RL1	Enet[alpha=0.1]
S100A8	Enet[alpha=0.1]
UNC80	Enet[alpha=0.1]
S100A9	Enet[alpha=0.1]
S100A12	Enet[alpha=0.1]
ESM1	Enet[alpha=0.1]
CA3	Enet[alpha=0.1]
MYL1	Enet[alpha=0.1]
VGLL2	Enet[alpha=0.1]
FPR2	Enet[alpha=0.1]
MCEMP1	Enet[alpha=0.1]
SERPINA3	Enet[alpha=0.1]
MT1A	Enet[alpha=0.1]
SEZ6L	glmBoost+Enet[alpha=0.1]
SLCO4A1	glmBoost+Enet[alpha=0.1]
ATP1B4	glmBoost+Enet[alpha=0.1]
COMP	glmBoost+Enet[alpha=0.1]
SFRP4	glmBoost+Enet[alpha=0.1]
RASD1	glmBoost+Enet[alpha=0.1]
IL1RL1	glmBoost+Enet[alpha=0.1]
UNC80	glmBoost+Enet[alpha=0.1]
S100A9	glmBoost+Enet[alpha=0.1]
ESM1	glmBoost+Enet[alpha=0.1]
CA3	glmBoost+Enet[alpha=0.1]
MYL1	glmBoost+Enet[alpha=0.1]
VGLL2	glmBoost+Enet[alpha=0.1]
MCEMP1	glmBoost+Enet[alpha=0.1]
MT1A	glmBoost+Enet[alpha=0.1]
SEZ6L	Enet[alpha=0.2]
SLCO4A1	Enet[alpha=0.2]
ATP1B4	Enet[alpha=0.2]
COMP	Enet[alpha=0.2]
SFRP4	Enet[alpha=0.2]
RASD1	Enet[alpha=0.2]
CUX2	Enet[alpha=0.2]
IL1RL1	Enet[alpha=0.2]
S100A8	Enet[alpha=0.2]
UNC80	Enet[alpha=0.2]
S100A9	Enet[alpha=0.2]
S100A12	Enet[alpha=0.2]
ESM1	Enet[alpha=0.2]
CA3	Enet[alpha=0.2]
MYL1	Enet[alpha=0.2]
VGLL2	Enet[alpha=0.2]
FPR2	Enet[alpha=0.2]
MCEMP1	Enet[alpha=0.2]
SERPINA3	Enet[alpha=0.2]
MT1A	Enet[alpha=0.2]
SEZ6L	Enet[alpha=0.3]
SLCO4A1	Enet[alpha=0.3]
ATP1B4	Enet[alpha=0.3]
COMP	Enet[alpha=0.3]
SFRP4	Enet[alpha=0.3]
RASD1	Enet[alpha=0.3]
CUX2	Enet[alpha=0.3]
IL1RL1	Enet[alpha=0.3]
S100A8	Enet[alpha=0.3]
UNC80	Enet[alpha=0.3]
S100A9	Enet[alpha=0.3]
S100A12	Enet[alpha=0.3]
ESM1	Enet[alpha=0.3]
CA3	Enet[alpha=0.3]
MYL1	Enet[alpha=0.3]
VGLL2	Enet[alpha=0.3]
FPR2	Enet[alpha=0.3]
MCEMP1	Enet[alpha=0.3]
SERPINA3	Enet[alpha=0.3]
MT1A	Enet[alpha=0.3]
SEZ6L	glmBoost+Enet[alpha=0.3]
SLCO4A1	glmBoost+Enet[alpha=0.3]
ATP1B4	glmBoost+Enet[alpha=0.3]
COMP	glmBoost+Enet[alpha=0.3]
SFRP4	glmBoost+Enet[alpha=0.3]
RASD1	glmBoost+Enet[alpha=0.3]
IL1RL1	glmBoost+Enet[alpha=0.3]
UNC80	glmBoost+Enet[alpha=0.3]
S100A9	glmBoost+Enet[alpha=0.3]
ESM1	glmBoost+Enet[alpha=0.3]
CA3	glmBoost+Enet[alpha=0.3]
MYL1	glmBoost+Enet[alpha=0.3]
VGLL2	glmBoost+Enet[alpha=0.3]
MCEMP1	glmBoost+Enet[alpha=0.3]
MT1A	glmBoost+Enet[alpha=0.3]
SEZ6L	glmBoost+Enet[alpha=0.2]
SLCO4A1	glmBoost+Enet[alpha=0.2]
ATP1B4	glmBoost+Enet[alpha=0.2]
COMP	glmBoost+Enet[alpha=0.2]
SFRP4	glmBoost+Enet[alpha=0.2]
RASD1	glmBoost+Enet[alpha=0.2]
IL1RL1	glmBoost+Enet[alpha=0.2]
UNC80	glmBoost+Enet[alpha=0.2]
S100A9	glmBoost+Enet[alpha=0.2]
ESM1	glmBoost+Enet[alpha=0.2]
CA3	glmBoost+Enet[alpha=0.2]
MYL1	glmBoost+Enet[alpha=0.2]
VGLL2	glmBoost+Enet[alpha=0.2]
MCEMP1	glmBoost+Enet[alpha=0.2]
MT1A	glmBoost+Enet[alpha=0.2]
SEZ6L	Enet[alpha=0.4]
SLCO4A1	Enet[alpha=0.4]
ATP1B4	Enet[alpha=0.4]
COMP	Enet[alpha=0.4]
SFRP4	Enet[alpha=0.4]
RASD1	Enet[alpha=0.4]
CUX2	Enet[alpha=0.4]
IL1RL1	Enet[alpha=0.4]
S100A8	Enet[alpha=0.4]
UNC80	Enet[alpha=0.4]
S100A9	Enet[alpha=0.4]
S100A12	Enet[alpha=0.4]
ESM1	Enet[alpha=0.4]
CA3	Enet[alpha=0.4]
MYL1	Enet[alpha=0.4]
VGLL2	Enet[alpha=0.4]
FPR2	Enet[alpha=0.4]
MCEMP1	Enet[alpha=0.4]
MT1A	Enet[alpha=0.4]
SEZ6L	glmBoost+Enet[alpha=0.4]
SLCO4A1	glmBoost+Enet[alpha=0.4]
ATP1B4	glmBoost+Enet[alpha=0.4]
COMP	glmBoost+Enet[alpha=0.4]
SFRP4	glmBoost+Enet[alpha=0.4]
RASD1	glmBoost+Enet[alpha=0.4]
IL1RL1	glmBoost+Enet[alpha=0.4]
UNC80	glmBoost+Enet[alpha=0.4]
S100A9	glmBoost+Enet[alpha=0.4]
ESM1	glmBoost+Enet[alpha=0.4]
CA3	glmBoost+Enet[alpha=0.4]
MYL1	glmBoost+Enet[alpha=0.4]
VGLL2	glmBoost+Enet[alpha=0.4]
MCEMP1	glmBoost+Enet[alpha=0.4]
MT1A	glmBoost+Enet[alpha=0.4]
SEZ6L	Lasso+glmBoost
SLCO4A1	Lasso+glmBoost
ATP1B4	Lasso+glmBoost
COMP	Lasso+glmBoost
SFRP4	Lasso+glmBoost
RASD1	Lasso+glmBoost
IL1RL1	Lasso+glmBoost
UNC80	Lasso+glmBoost
S100A9	Lasso+glmBoost
ESM1	Lasso+glmBoost
CA3	Lasso+glmBoost
MYL1	Lasso+glmBoost
VGLL2	Lasso+glmBoost
MCEMP1	Lasso+glmBoost
MT1A	Lasso+glmBoost
SEZ6L	Enet[alpha=0.5]
SLCO4A1	Enet[alpha=0.5]
ATP1B4	Enet[alpha=0.5]
COMP	Enet[alpha=0.5]
SFRP4	Enet[alpha=0.5]
RASD1	Enet[alpha=0.5]
CUX2	Enet[alpha=0.5]
IL1RL1	Enet[alpha=0.5]
S100A8	Enet[alpha=0.5]
UNC80	Enet[alpha=0.5]
S100A9	Enet[alpha=0.5]
S100A12	Enet[alpha=0.5]
ESM1	Enet[alpha=0.5]
CA3	Enet[alpha=0.5]
MYL1	Enet[alpha=0.5]
VGLL2	Enet[alpha=0.5]
FPR2	Enet[alpha=0.5]
MCEMP1	Enet[alpha=0.5]
MT1A	Enet[alpha=0.5]
SEZ6L	glmBoost
SLCO4A1	glmBoost
ATP1B4	glmBoost
COMP	glmBoost
SFRP4	glmBoost
RASD1	glmBoost
IL1RL1	glmBoost
UNC80	glmBoost
S100A9	glmBoost
ESM1	glmBoost
CA3	glmBoost
MYL1	glmBoost
VGLL2	glmBoost
MCEMP1	glmBoost
MT1A	glmBoost
SEZ6L	glmBoost+Enet[alpha=0.5]
SLCO4A1	glmBoost+Enet[alpha=0.5]
ATP1B4	glmBoost+Enet[alpha=0.5]
COMP	glmBoost+Enet[alpha=0.5]
SFRP4	glmBoost+Enet[alpha=0.5]
RASD1	glmBoost+Enet[alpha=0.5]
IL1RL1	glmBoost+Enet[alpha=0.5]
UNC80	glmBoost+Enet[alpha=0.5]
S100A9	glmBoost+Enet[alpha=0.5]
ESM1	glmBoost+Enet[alpha=0.5]
CA3	glmBoost+Enet[alpha=0.5]
MYL1	glmBoost+Enet[alpha=0.5]
VGLL2	glmBoost+Enet[alpha=0.5]
MCEMP1	glmBoost+Enet[alpha=0.5]
MT1A	glmBoost+Enet[alpha=0.5]
SEZ6L	Enet[alpha=0.6]
SLCO4A1	Enet[alpha=0.6]
ATP1B4	Enet[alpha=0.6]
COMP	Enet[alpha=0.6]
SFRP4	Enet[alpha=0.6]
RASD1	Enet[alpha=0.6]
CUX2	Enet[alpha=0.6]
IL1RL1	Enet[alpha=0.6]
S100A8	Enet[alpha=0.6]
UNC80	Enet[alpha=0.6]
S100A9	Enet[alpha=0.6]
S100A12	Enet[alpha=0.6]
ESM1	Enet[alpha=0.6]
CA3	Enet[alpha=0.6]
MYL1	Enet[alpha=0.6]
VGLL2	Enet[alpha=0.6]
FPR2	Enet[alpha=0.6]
MCEMP1	Enet[alpha=0.6]
MT1A	Enet[alpha=0.6]
SEZ6L	glmBoost+Enet[alpha=0.6]
SLCO4A1	glmBoost+Enet[alpha=0.6]
ATP1B4	glmBoost+Enet[alpha=0.6]
COMP	glmBoost+Enet[alpha=0.6]
SFRP4	glmBoost+Enet[alpha=0.6]
RASD1	glmBoost+Enet[alpha=0.6]
IL1RL1	glmBoost+Enet[alpha=0.6]
UNC80	glmBoost+Enet[alpha=0.6]
S100A9	glmBoost+Enet[alpha=0.6]
ESM1	glmBoost+Enet[alpha=0.6]
CA3	glmBoost+Enet[alpha=0.6]
MYL1	glmBoost+Enet[alpha=0.6]
VGLL2	glmBoost+Enet[alpha=0.6]
MCEMP1	glmBoost+Enet[alpha=0.6]
MT1A	glmBoost+Enet[alpha=0.6]
SEZ6L	glmBoost+Enet[alpha=0.7]
SLCO4A1	glmBoost+Enet[alpha=0.7]
ATP1B4	glmBoost+Enet[alpha=0.7]
COMP	glmBoost+Enet[alpha=0.7]
SFRP4	glmBoost+Enet[alpha=0.7]
RASD1	glmBoost+Enet[alpha=0.7]
IL1RL1	glmBoost+Enet[alpha=0.7]
UNC80	glmBoost+Enet[alpha=0.7]
S100A9	glmBoost+Enet[alpha=0.7]
ESM1	glmBoost+Enet[alpha=0.7]
CA3	glmBoost+Enet[alpha=0.7]
MYL1	glmBoost+Enet[alpha=0.7]
VGLL2	glmBoost+Enet[alpha=0.7]
MCEMP1	glmBoost+Enet[alpha=0.7]
MT1A	glmBoost+Enet[alpha=0.7]
SEZ6L	glmBoost+Enet[alpha=0.8]
SLCO4A1	glmBoost+Enet[alpha=0.8]
ATP1B4	glmBoost+Enet[alpha=0.8]
COMP	glmBoost+Enet[alpha=0.8]
SFRP4	glmBoost+Enet[alpha=0.8]
RASD1	glmBoost+Enet[alpha=0.8]
IL1RL1	glmBoost+Enet[alpha=0.8]
UNC80	glmBoost+Enet[alpha=0.8]
S100A9	glmBoost+Enet[alpha=0.8]
ESM1	glmBoost+Enet[alpha=0.8]
CA3	glmBoost+Enet[alpha=0.8]
MYL1	glmBoost+Enet[alpha=0.8]
VGLL2	glmBoost+Enet[alpha=0.8]
MCEMP1	glmBoost+Enet[alpha=0.8]
MT1A	glmBoost+Enet[alpha=0.8]
SEZ6L	Enet[alpha=0.8]
SLCO4A1	Enet[alpha=0.8]
ATP1B4	Enet[alpha=0.8]
COMP	Enet[alpha=0.8]
SFRP4	Enet[alpha=0.8]
RASD1	Enet[alpha=0.8]
CUX2	Enet[alpha=0.8]
IL1RL1	Enet[alpha=0.8]
S100A8	Enet[alpha=0.8]
UNC80	Enet[alpha=0.8]
S100A9	Enet[alpha=0.8]
S100A12	Enet[alpha=0.8]
ESM1	Enet[alpha=0.8]
CA3	Enet[alpha=0.8]
MYL1	Enet[alpha=0.8]
VGLL2	Enet[alpha=0.8]
FPR2	Enet[alpha=0.8]
MCEMP1	Enet[alpha=0.8]
MT1A	Enet[alpha=0.8]
SEZ6L	Enet[alpha=0.9]
SLCO4A1	Enet[alpha=0.9]
ATP1B4	Enet[alpha=0.9]
COMP	Enet[alpha=0.9]
SFRP4	Enet[alpha=0.9]
RASD1	Enet[alpha=0.9]
CUX2	Enet[alpha=0.9]
IL1RL1	Enet[alpha=0.9]
S100A8	Enet[alpha=0.9]
UNC80	Enet[alpha=0.9]
S100A9	Enet[alpha=0.9]
S100A12	Enet[alpha=0.9]
ESM1	Enet[alpha=0.9]
CA3	Enet[alpha=0.9]
MYL1	Enet[alpha=0.9]
VGLL2	Enet[alpha=0.9]
FPR2	Enet[alpha=0.9]
MCEMP1	Enet[alpha=0.9]
MT1A	Enet[alpha=0.9]
SEZ6L	Lasso
SLCO4A1	Lasso
ATP1B4	Lasso
COMP	Lasso
SFRP4	Lasso
RASD1	Lasso
IL1RL1	Lasso
S100A8	Lasso
UNC80	Lasso
S100A9	Lasso
ESM1	Lasso
CA3	Lasso
MYL1	Lasso
VGLL2	Lasso
FPR2	Lasso
MCEMP1	Lasso
MT1A	Lasso
SEZ6L	Enet[alpha=0.7]
SLCO4A1	Enet[alpha=0.7]
ATP1B4	Enet[alpha=0.7]
COMP	Enet[alpha=0.7]
SFRP4	Enet[alpha=0.7]
RASD1	Enet[alpha=0.7]
CUX2	Enet[alpha=0.7]
IL1RL1	Enet[alpha=0.7]
S100A8	Enet[alpha=0.7]
UNC80	Enet[alpha=0.7]
S100A9	Enet[alpha=0.7]
S100A12	Enet[alpha=0.7]
ESM1	Enet[alpha=0.7]
CA3	Enet[alpha=0.7]
MYL1	Enet[alpha=0.7]
VGLL2	Enet[alpha=0.7]
FPR2	Enet[alpha=0.7]
MCEMP1	Enet[alpha=0.7]
MT1A	Enet[alpha=0.7]
SEZ6L	glmBoost+Enet[alpha=0.9]
SLCO4A1	glmBoost+Enet[alpha=0.9]
ATP1B4	glmBoost+Enet[alpha=0.9]
COMP	glmBoost+Enet[alpha=0.9]
SFRP4	glmBoost+Enet[alpha=0.9]
RASD1	glmBoost+Enet[alpha=0.9]
IL1RL1	glmBoost+Enet[alpha=0.9]
UNC80	glmBoost+Enet[alpha=0.9]
S100A9	glmBoost+Enet[alpha=0.9]
ESM1	glmBoost+Enet[alpha=0.9]
CA3	glmBoost+Enet[alpha=0.9]
MYL1	glmBoost+Enet[alpha=0.9]
VGLL2	glmBoost+Enet[alpha=0.9]
MCEMP1	glmBoost+Enet[alpha=0.9]
MT1A	glmBoost+Enet[alpha=0.9]
SEZ6L	glmBoost+Lasso
SLCO4A1	glmBoost+Lasso
ATP1B4	glmBoost+Lasso
COMP	glmBoost+Lasso
SFRP4	glmBoost+Lasso
RASD1	glmBoost+Lasso
IL1RL1	glmBoost+Lasso
UNC80	glmBoost+Lasso
S100A9	glmBoost+Lasso
ESM1	glmBoost+Lasso
CA3	glmBoost+Lasso
MYL1	glmBoost+Lasso
VGLL2	glmBoost+Lasso
MCEMP1	glmBoost+Lasso
MT1A	glmBoost+Lasso
SLCO4A1	Lasso+plsRglm
SFRP4	Lasso+plsRglm
IL1RL1	Lasso+plsRglm
UNC80	Lasso+plsRglm
S100A9	Lasso+plsRglm
ESM1	Lasso+plsRglm
MYL1	Lasso+plsRglm
VGLL2	Lasso+plsRglm
MCEMP1	Lasso+plsRglm
MT1A	Lasso+plsRglm
SLCO4A1	glmBoost+plsRglm
SFRP4	glmBoost+plsRglm
IL1RL1	glmBoost+plsRglm
UNC80	glmBoost+plsRglm
S100A9	glmBoost+plsRglm
ESM1	glmBoost+plsRglm
MYL1	glmBoost+plsRglm
VGLL2	glmBoost+plsRglm
MCEMP1	glmBoost+plsRglm
MT1A	glmBoost+plsRglm
SEZ6L	glmBoost+Stepglm[forward]
SLCO4A1	glmBoost+Stepglm[forward]
ATP1B4	glmBoost+Stepglm[forward]
COMP	glmBoost+Stepglm[forward]
SFRP4	glmBoost+Stepglm[forward]
RASD1	glmBoost+Stepglm[forward]
IL1RL1	glmBoost+Stepglm[forward]
UNC80	glmBoost+Stepglm[forward]
S100A9	glmBoost+Stepglm[forward]
ESM1	glmBoost+Stepglm[forward]
CA3	glmBoost+Stepglm[forward]
MYL1	glmBoost+Stepglm[forward]
VGLL2	glmBoost+Stepglm[forward]
MCEMP1	glmBoost+Stepglm[forward]
MT1A	glmBoost+Stepglm[forward]
SEZ6L	Lasso+Stepglm[forward]
SLCO4A1	Lasso+Stepglm[forward]
ATP1B4	Lasso+Stepglm[forward]
COMP	Lasso+Stepglm[forward]
SFRP4	Lasso+Stepglm[forward]
RASD1	Lasso+Stepglm[forward]
IL1RL1	Lasso+Stepglm[forward]
S100A8	Lasso+Stepglm[forward]
UNC80	Lasso+Stepglm[forward]
S100A9	Lasso+Stepglm[forward]
ESM1	Lasso+Stepglm[forward]
CA3	Lasso+Stepglm[forward]
MYL1	Lasso+Stepglm[forward]
VGLL2	Lasso+Stepglm[forward]
FPR2	Lasso+Stepglm[forward]
MCEMP1	Lasso+Stepglm[forward]
MT1A	Lasso+Stepglm[forward]
VGLL2	RF+SVM
MCEMP1	RF+SVM
ESM1	RF+SVM
IL1RL1	RF+SVM
SFRP4	RF+SVM
MYL1	RF+SVM
SEZ6L	Stepglm[forward]
SLCO4A1	Stepglm[forward]
ATP1B4	Stepglm[forward]
COMP	Stepglm[forward]
SFRP4	Stepglm[forward]
RASD1	Stepglm[forward]
CUX2	Stepglm[forward]
IL1RL1	Stepglm[forward]
S100A8	Stepglm[forward]
UNC80	Stepglm[forward]
S100A9	Stepglm[forward]
S100A12	Stepglm[forward]
ESM1	Stepglm[forward]
CA3	Stepglm[forward]
MYL1	Stepglm[forward]
VGLL2	Stepglm[forward]
FPR2	Stepglm[forward]
MCEMP1	Stepglm[forward]
SERPINA3	Stepglm[forward]
MT1A	Stepglm[forward]
SLCO4A1	plsRglm
SFRP4	plsRglm
IL1RL1	plsRglm
UNC80	plsRglm
S100A9	plsRglm
ESM1	plsRglm
MYL1	plsRglm
VGLL2	plsRglm
MCEMP1	plsRglm
MT1A	plsRglm
VGLL2	RF+Ridge
MCEMP1	RF+Ridge
ESM1	RF+Ridge
IL1RL1	RF+Ridge
SFRP4	RF+Ridge
MYL1	RF+Ridge
VGLL2	RF+Enet[alpha=0.1]
MCEMP1	RF+Enet[alpha=0.1]
ESM1	RF+Enet[alpha=0.1]
IL1RL1	RF+Enet[alpha=0.1]
SFRP4	RF+Enet[alpha=0.1]
MYL1	RF+Enet[alpha=0.1]
VGLL2	RF+Stepglm[forward]
MCEMP1	RF+Stepglm[forward]
ESM1	RF+Stepglm[forward]
IL1RL1	RF+Stepglm[forward]
SFRP4	RF+Stepglm[forward]
MYL1	RF+Stepglm[forward]
VGLL2	RF+Enet[alpha=0.2]
MCEMP1	RF+Enet[alpha=0.2]
ESM1	RF+Enet[alpha=0.2]
IL1RL1	RF+Enet[alpha=0.2]
SFRP4	RF+Enet[alpha=0.2]
MYL1	RF+Enet[alpha=0.2]
VGLL2	RF+Enet[alpha=0.3]
MCEMP1	RF+Enet[alpha=0.3]
ESM1	RF+Enet[alpha=0.3]
IL1RL1	RF+Enet[alpha=0.3]
SFRP4	RF+Enet[alpha=0.3]
MYL1	RF+Enet[alpha=0.3]
VGLL2	RF+Enet[alpha=0.6]
MCEMP1	RF+Enet[alpha=0.6]
ESM1	RF+Enet[alpha=0.6]
IL1RL1	RF+Enet[alpha=0.6]
SFRP4	RF+Enet[alpha=0.6]
MYL1	RF+Enet[alpha=0.6]
VGLL2	RF+Lasso
MCEMP1	RF+Lasso
ESM1	RF+Lasso
IL1RL1	RF+Lasso
SFRP4	RF+Lasso
MYL1	RF+Lasso
VGLL2	RF+Enet[alpha=0.7]
MCEMP1	RF+Enet[alpha=0.7]
ESM1	RF+Enet[alpha=0.7]
IL1RL1	RF+Enet[alpha=0.7]
SFRP4	RF+Enet[alpha=0.7]
MYL1	RF+Enet[alpha=0.7]
VGLL2	RF+Enet[alpha=0.5]
MCEMP1	RF+Enet[alpha=0.5]
ESM1	RF+Enet[alpha=0.5]
IL1RL1	RF+Enet[alpha=0.5]
SFRP4	RF+Enet[alpha=0.5]
MYL1	RF+Enet[alpha=0.5]
VGLL2	RF+glmBoost
MCEMP1	RF+glmBoost
ESM1	RF+glmBoost
IL1RL1	RF+glmBoost
SFRP4	RF+glmBoost
MYL1	RF+glmBoost
VGLL2	RF+Enet[alpha=0.9]
MCEMP1	RF+Enet[alpha=0.9]
ESM1	RF+Enet[alpha=0.9]
IL1RL1	RF+Enet[alpha=0.9]
SFRP4	RF+Enet[alpha=0.9]
MYL1	RF+Enet[alpha=0.9]
VGLL2	RF+Enet[alpha=0.4]
MCEMP1	RF+Enet[alpha=0.4]
ESM1	RF+Enet[alpha=0.4]
IL1RL1	RF+Enet[alpha=0.4]
SFRP4	RF+Enet[alpha=0.4]
MYL1	RF+Enet[alpha=0.4]
VGLL2	RF+Enet[alpha=0.8]
MCEMP1	RF+Enet[alpha=0.8]
ESM1	RF+Enet[alpha=0.8]
IL1RL1	RF+Enet[alpha=0.8]
SFRP4	RF+Enet[alpha=0.8]
MYL1	RF+Enet[alpha=0.8]
VGLL2	RF+Stepglm[both]
MCEMP1	RF+Stepglm[both]
ESM1	RF+Stepglm[both]
IL1RL1	RF+Stepglm[both]
SFRP4	RF+Stepglm[both]
MYL1	RF+Stepglm[both]
VGLL2	RF+Stepglm[backward]
MCEMP1	RF+Stepglm[backward]
ESM1	RF+Stepglm[backward]
IL1RL1	RF+Stepglm[backward]
SFRP4	RF+Stepglm[backward]
MYL1	RF+Stepglm[backward]
COMP	Stepglm[both]+Ridge
SFRP4	Stepglm[both]+Ridge
RASD1	Stepglm[both]+Ridge
IL1RL1	Stepglm[both]+Ridge
S100A8	Stepglm[both]+Ridge
S100A9	Stepglm[both]+Ridge
ESM1	Stepglm[both]+Ridge
CA3	Stepglm[both]+Ridge
MYL1	Stepglm[both]+Ridge
VGLL2	Stepglm[both]+Ridge
MCEMP1	Stepglm[both]+Ridge
MT1A	Stepglm[both]+Ridge
COMP	Stepglm[backward]+Ridge
SFRP4	Stepglm[backward]+Ridge
RASD1	Stepglm[backward]+Ridge
IL1RL1	Stepglm[backward]+Ridge
S100A8	Stepglm[backward]+Ridge
S100A9	Stepglm[backward]+Ridge
ESM1	Stepglm[backward]+Ridge
CA3	Stepglm[backward]+Ridge
MYL1	Stepglm[backward]+Ridge
VGLL2	Stepglm[backward]+Ridge
MCEMP1	Stepglm[backward]+Ridge
MT1A	Stepglm[backward]+Ridge
SFRP4	Stepglm[both]+plsRglm
IL1RL1	Stepglm[both]+plsRglm
S100A9	Stepglm[both]+plsRglm
ESM1	Stepglm[both]+plsRglm
MYL1	Stepglm[both]+plsRglm
VGLL2	Stepglm[both]+plsRglm
MCEMP1	Stepglm[both]+plsRglm
MT1A	Stepglm[both]+plsRglm
SFRP4	Stepglm[backward]+plsRglm
IL1RL1	Stepglm[backward]+plsRglm
S100A9	Stepglm[backward]+plsRglm
ESM1	Stepglm[backward]+plsRglm
MYL1	Stepglm[backward]+plsRglm
VGLL2	Stepglm[backward]+plsRglm
MCEMP1	Stepglm[backward]+plsRglm
MT1A	Stepglm[backward]+plsRglm
COMP	Stepglm[both]+Enet[alpha=0.9]
SFRP4	Stepglm[both]+Enet[alpha=0.9]
RASD1	Stepglm[both]+Enet[alpha=0.9]
IL1RL1	Stepglm[both]+Enet[alpha=0.9]
S100A8	Stepglm[both]+Enet[alpha=0.9]
S100A9	Stepglm[both]+Enet[alpha=0.9]
ESM1	Stepglm[both]+Enet[alpha=0.9]
CA3	Stepglm[both]+Enet[alpha=0.9]
MYL1	Stepglm[both]+Enet[alpha=0.9]
VGLL2	Stepglm[both]+Enet[alpha=0.9]
MCEMP1	Stepglm[both]+Enet[alpha=0.9]
MT1A	Stepglm[both]+Enet[alpha=0.9]
COMP	Stepglm[backward]+Enet[alpha=0.9]
SFRP4	Stepglm[backward]+Enet[alpha=0.9]
RASD1	Stepglm[backward]+Enet[alpha=0.9]
IL1RL1	Stepglm[backward]+Enet[alpha=0.9]
S100A8	Stepglm[backward]+Enet[alpha=0.9]
S100A9	Stepglm[backward]+Enet[alpha=0.9]
ESM1	Stepglm[backward]+Enet[alpha=0.9]
CA3	Stepglm[backward]+Enet[alpha=0.9]
MYL1	Stepglm[backward]+Enet[alpha=0.9]
VGLL2	Stepglm[backward]+Enet[alpha=0.9]
MCEMP1	Stepglm[backward]+Enet[alpha=0.9]
MT1A	Stepglm[backward]+Enet[alpha=0.9]
COMP	Stepglm[both]+Enet[alpha=0.1]
SFRP4	Stepglm[both]+Enet[alpha=0.1]
RASD1	Stepglm[both]+Enet[alpha=0.1]
IL1RL1	Stepglm[both]+Enet[alpha=0.1]
S100A8	Stepglm[both]+Enet[alpha=0.1]
S100A9	Stepglm[both]+Enet[alpha=0.1]
ESM1	Stepglm[both]+Enet[alpha=0.1]
CA3	Stepglm[both]+Enet[alpha=0.1]
MYL1	Stepglm[both]+Enet[alpha=0.1]
VGLL2	Stepglm[both]+Enet[alpha=0.1]
MCEMP1	Stepglm[both]+Enet[alpha=0.1]
MT1A	Stepglm[both]+Enet[alpha=0.1]
COMP	Stepglm[backward]+Enet[alpha=0.1]
SFRP4	Stepglm[backward]+Enet[alpha=0.1]
RASD1	Stepglm[backward]+Enet[alpha=0.1]
IL1RL1	Stepglm[backward]+Enet[alpha=0.1]
S100A8	Stepglm[backward]+Enet[alpha=0.1]
S100A9	Stepglm[backward]+Enet[alpha=0.1]
ESM1	Stepglm[backward]+Enet[alpha=0.1]
CA3	Stepglm[backward]+Enet[alpha=0.1]
MYL1	Stepglm[backward]+Enet[alpha=0.1]
VGLL2	Stepglm[backward]+Enet[alpha=0.1]
MCEMP1	Stepglm[backward]+Enet[alpha=0.1]
MT1A	Stepglm[backward]+Enet[alpha=0.1]
COMP	Stepglm[both]+Enet[alpha=0.8]
SFRP4	Stepglm[both]+Enet[alpha=0.8]
RASD1	Stepglm[both]+Enet[alpha=0.8]
IL1RL1	Stepglm[both]+Enet[alpha=0.8]
S100A8	Stepglm[both]+Enet[alpha=0.8]
S100A9	Stepglm[both]+Enet[alpha=0.8]
ESM1	Stepglm[both]+Enet[alpha=0.8]
CA3	Stepglm[both]+Enet[alpha=0.8]
MYL1	Stepglm[both]+Enet[alpha=0.8]
VGLL2	Stepglm[both]+Enet[alpha=0.8]
MCEMP1	Stepglm[both]+Enet[alpha=0.8]
MT1A	Stepglm[both]+Enet[alpha=0.8]
COMP	Stepglm[backward]+Enet[alpha=0.8]
SFRP4	Stepglm[backward]+Enet[alpha=0.8]
RASD1	Stepglm[backward]+Enet[alpha=0.8]
IL1RL1	Stepglm[backward]+Enet[alpha=0.8]
S100A8	Stepglm[backward]+Enet[alpha=0.8]
S100A9	Stepglm[backward]+Enet[alpha=0.8]
ESM1	Stepglm[backward]+Enet[alpha=0.8]
CA3	Stepglm[backward]+Enet[alpha=0.8]
MYL1	Stepglm[backward]+Enet[alpha=0.8]
VGLL2	Stepglm[backward]+Enet[alpha=0.8]
MCEMP1	Stepglm[backward]+Enet[alpha=0.8]
MT1A	Stepglm[backward]+Enet[alpha=0.8]
COMP	Stepglm[both]+Enet[alpha=0.2]
SFRP4	Stepglm[both]+Enet[alpha=0.2]
RASD1	Stepglm[both]+Enet[alpha=0.2]
IL1RL1	Stepglm[both]+Enet[alpha=0.2]
S100A8	Stepglm[both]+Enet[alpha=0.2]
S100A9	Stepglm[both]+Enet[alpha=0.2]
ESM1	Stepglm[both]+Enet[alpha=0.2]
CA3	Stepglm[both]+Enet[alpha=0.2]
MYL1	Stepglm[both]+Enet[alpha=0.2]
VGLL2	Stepglm[both]+Enet[alpha=0.2]
MCEMP1	Stepglm[both]+Enet[alpha=0.2]
MT1A	Stepglm[both]+Enet[alpha=0.2]
COMP	Stepglm[backward]+Enet[alpha=0.2]
SFRP4	Stepglm[backward]+Enet[alpha=0.2]
RASD1	Stepglm[backward]+Enet[alpha=0.2]
IL1RL1	Stepglm[backward]+Enet[alpha=0.2]
S100A8	Stepglm[backward]+Enet[alpha=0.2]
S100A9	Stepglm[backward]+Enet[alpha=0.2]
ESM1	Stepglm[backward]+Enet[alpha=0.2]
CA3	Stepglm[backward]+Enet[alpha=0.2]
MYL1	Stepglm[backward]+Enet[alpha=0.2]
VGLL2	Stepglm[backward]+Enet[alpha=0.2]
MCEMP1	Stepglm[backward]+Enet[alpha=0.2]
MT1A	Stepglm[backward]+Enet[alpha=0.2]
COMP	Stepglm[both]+Lasso
SFRP4	Stepglm[both]+Lasso
RASD1	Stepglm[both]+Lasso
IL1RL1	Stepglm[both]+Lasso
S100A8	Stepglm[both]+Lasso
S100A9	Stepglm[both]+Lasso
ESM1	Stepglm[both]+Lasso
CA3	Stepglm[both]+Lasso
MYL1	Stepglm[both]+Lasso
VGLL2	Stepglm[both]+Lasso
MCEMP1	Stepglm[both]+Lasso
MT1A	Stepglm[both]+Lasso
COMP	Stepglm[backward]+Lasso
SFRP4	Stepglm[backward]+Lasso
RASD1	Stepglm[backward]+Lasso
IL1RL1	Stepglm[backward]+Lasso
S100A8	Stepglm[backward]+Lasso
S100A9	Stepglm[backward]+Lasso
ESM1	Stepglm[backward]+Lasso
CA3	Stepglm[backward]+Lasso
MYL1	Stepglm[backward]+Lasso
VGLL2	Stepglm[backward]+Lasso
MCEMP1	Stepglm[backward]+Lasso
MT1A	Stepglm[backward]+Lasso
COMP	Stepglm[both]+Enet[alpha=0.6]
SFRP4	Stepglm[both]+Enet[alpha=0.6]
RASD1	Stepglm[both]+Enet[alpha=0.6]
IL1RL1	Stepglm[both]+Enet[alpha=0.6]
S100A8	Stepglm[both]+Enet[alpha=0.6]
S100A9	Stepglm[both]+Enet[alpha=0.6]
ESM1	Stepglm[both]+Enet[alpha=0.6]
CA3	Stepglm[both]+Enet[alpha=0.6]
MYL1	Stepglm[both]+Enet[alpha=0.6]
VGLL2	Stepglm[both]+Enet[alpha=0.6]
MCEMP1	Stepglm[both]+Enet[alpha=0.6]
MT1A	Stepglm[both]+Enet[alpha=0.6]
COMP	Stepglm[backward]+Enet[alpha=0.6]
SFRP4	Stepglm[backward]+Enet[alpha=0.6]
RASD1	Stepglm[backward]+Enet[alpha=0.6]
IL1RL1	Stepglm[backward]+Enet[alpha=0.6]
S100A8	Stepglm[backward]+Enet[alpha=0.6]
S100A9	Stepglm[backward]+Enet[alpha=0.6]
ESM1	Stepglm[backward]+Enet[alpha=0.6]
CA3	Stepglm[backward]+Enet[alpha=0.6]
MYL1	Stepglm[backward]+Enet[alpha=0.6]
VGLL2	Stepglm[backward]+Enet[alpha=0.6]
MCEMP1	Stepglm[backward]+Enet[alpha=0.6]
MT1A	Stepglm[backward]+Enet[alpha=0.6]
VGLL2	glmBoost+GBM
IL1RL1	glmBoost+GBM
ESM1	glmBoost+GBM
MCEMP1	glmBoost+GBM
MYL1	glmBoost+GBM
SLCO4A1	glmBoost+GBM
ATP1B4	glmBoost+GBM
UNC80	glmBoost+GBM
S100A9	glmBoost+GBM
CA3	glmBoost+GBM
SEZ6L	glmBoost+GBM
SFRP4	glmBoost+GBM
RASD1	glmBoost+GBM
COMP	glmBoost+GBM
MT1A	glmBoost+GBM
COMP	Stepglm[both]+Enet[alpha=0.7]
SFRP4	Stepglm[both]+Enet[alpha=0.7]
RASD1	Stepglm[both]+Enet[alpha=0.7]
IL1RL1	Stepglm[both]+Enet[alpha=0.7]
S100A8	Stepglm[both]+Enet[alpha=0.7]
S100A9	Stepglm[both]+Enet[alpha=0.7]
ESM1	Stepglm[both]+Enet[alpha=0.7]
CA3	Stepglm[both]+Enet[alpha=0.7]
MYL1	Stepglm[both]+Enet[alpha=0.7]
VGLL2	Stepglm[both]+Enet[alpha=0.7]
MCEMP1	Stepglm[both]+Enet[alpha=0.7]
MT1A	Stepglm[both]+Enet[alpha=0.7]
COMP	Stepglm[backward]+Enet[alpha=0.7]
SFRP4	Stepglm[backward]+Enet[alpha=0.7]
RASD1	Stepglm[backward]+Enet[alpha=0.7]
IL1RL1	Stepglm[backward]+Enet[alpha=0.7]
S100A8	Stepglm[backward]+Enet[alpha=0.7]
S100A9	Stepglm[backward]+Enet[alpha=0.7]
ESM1	Stepglm[backward]+Enet[alpha=0.7]
CA3	Stepglm[backward]+Enet[alpha=0.7]
MYL1	Stepglm[backward]+Enet[alpha=0.7]
VGLL2	Stepglm[backward]+Enet[alpha=0.7]
MCEMP1	Stepglm[backward]+Enet[alpha=0.7]
MT1A	Stepglm[backward]+Enet[alpha=0.7]
COMP	Lasso+Stepglm[backward]
SFRP4	Lasso+Stepglm[backward]
RASD1	Lasso+Stepglm[backward]
IL1RL1	Lasso+Stepglm[backward]
S100A8	Lasso+Stepglm[backward]
S100A9	Lasso+Stepglm[backward]
ESM1	Lasso+Stepglm[backward]
CA3	Lasso+Stepglm[backward]
MYL1	Lasso+Stepglm[backward]
VGLL2	Lasso+Stepglm[backward]
MCEMP1	Lasso+Stepglm[backward]
MT1A	Lasso+Stepglm[backward]
COMP	Stepglm[both]
SFRP4	Stepglm[both]
RASD1	Stepglm[both]
IL1RL1	Stepglm[both]
S100A8	Stepglm[both]
S100A9	Stepglm[both]
ESM1	Stepglm[both]
CA3	Stepglm[both]
MYL1	Stepglm[both]
VGLL2	Stepglm[both]
MCEMP1	Stepglm[both]
MT1A	Stepglm[both]
COMP	Stepglm[backward]
SFRP4	Stepglm[backward]
RASD1	Stepglm[backward]
IL1RL1	Stepglm[backward]
S100A8	Stepglm[backward]
S100A9	Stepglm[backward]
ESM1	Stepglm[backward]
CA3	Stepglm[backward]
MYL1	Stepglm[backward]
VGLL2	Stepglm[backward]
MCEMP1	Stepglm[backward]
MT1A	Stepglm[backward]
SEZ6L	glmBoost+Stepglm[both]
SLCO4A1	glmBoost+Stepglm[both]
ATP1B4	glmBoost+Stepglm[both]
COMP	glmBoost+Stepglm[both]
SFRP4	glmBoost+Stepglm[both]
RASD1	glmBoost+Stepglm[both]
IL1RL1	glmBoost+Stepglm[both]
S100A9	glmBoost+Stepglm[both]
ESM1	glmBoost+Stepglm[both]
CA3	glmBoost+Stepglm[both]
MYL1	glmBoost+Stepglm[both]
VGLL2	glmBoost+Stepglm[both]
MCEMP1	glmBoost+Stepglm[both]
MT1A	glmBoost+Stepglm[both]
SEZ6L	glmBoost+Stepglm[backward]
SLCO4A1	glmBoost+Stepglm[backward]
ATP1B4	glmBoost+Stepglm[backward]
COMP	glmBoost+Stepglm[backward]
SFRP4	glmBoost+Stepglm[backward]
RASD1	glmBoost+Stepglm[backward]
IL1RL1	glmBoost+Stepglm[backward]
S100A9	glmBoost+Stepglm[backward]
ESM1	glmBoost+Stepglm[backward]
CA3	glmBoost+Stepglm[backward]
MYL1	glmBoost+Stepglm[backward]
VGLL2	glmBoost+Stepglm[backward]
MCEMP1	glmBoost+Stepglm[backward]
MT1A	glmBoost+Stepglm[backward]
COMP	Stepglm[both]+Enet[alpha=0.4]
SFRP4	Stepglm[both]+Enet[alpha=0.4]
RASD1	Stepglm[both]+Enet[alpha=0.4]
IL1RL1	Stepglm[both]+Enet[alpha=0.4]
S100A8	Stepglm[both]+Enet[alpha=0.4]
S100A9	Stepglm[both]+Enet[alpha=0.4]
ESM1	Stepglm[both]+Enet[alpha=0.4]
CA3	Stepglm[both]+Enet[alpha=0.4]
MYL1	Stepglm[both]+Enet[alpha=0.4]
VGLL2	Stepglm[both]+Enet[alpha=0.4]
MCEMP1	Stepglm[both]+Enet[alpha=0.4]
MT1A	Stepglm[both]+Enet[alpha=0.4]
COMP	Stepglm[backward]+Enet[alpha=0.4]
SFRP4	Stepglm[backward]+Enet[alpha=0.4]
RASD1	Stepglm[backward]+Enet[alpha=0.4]
IL1RL1	Stepglm[backward]+Enet[alpha=0.4]
S100A8	Stepglm[backward]+Enet[alpha=0.4]
S100A9	Stepglm[backward]+Enet[alpha=0.4]
ESM1	Stepglm[backward]+Enet[alpha=0.4]
CA3	Stepglm[backward]+Enet[alpha=0.4]
MYL1	Stepglm[backward]+Enet[alpha=0.4]
VGLL2	Stepglm[backward]+Enet[alpha=0.4]
MCEMP1	Stepglm[backward]+Enet[alpha=0.4]
MT1A	Stepglm[backward]+Enet[alpha=0.4]
COMP	Stepglm[both]+Enet[alpha=0.3]
SFRP4	Stepglm[both]+Enet[alpha=0.3]
RASD1	Stepglm[both]+Enet[alpha=0.3]
IL1RL1	Stepglm[both]+Enet[alpha=0.3]
S100A8	Stepglm[both]+Enet[alpha=0.3]
S100A9	Stepglm[both]+Enet[alpha=0.3]
ESM1	Stepglm[both]+Enet[alpha=0.3]
CA3	Stepglm[both]+Enet[alpha=0.3]
MYL1	Stepglm[both]+Enet[alpha=0.3]
VGLL2	Stepglm[both]+Enet[alpha=0.3]
MCEMP1	Stepglm[both]+Enet[alpha=0.3]
MT1A	Stepglm[both]+Enet[alpha=0.3]
COMP	Stepglm[backward]+Enet[alpha=0.3]
SFRP4	Stepglm[backward]+Enet[alpha=0.3]
RASD1	Stepglm[backward]+Enet[alpha=0.3]
IL1RL1	Stepglm[backward]+Enet[alpha=0.3]
S100A8	Stepglm[backward]+Enet[alpha=0.3]
S100A9	Stepglm[backward]+Enet[alpha=0.3]
ESM1	Stepglm[backward]+Enet[alpha=0.3]
CA3	Stepglm[backward]+Enet[alpha=0.3]
MYL1	Stepglm[backward]+Enet[alpha=0.3]
VGLL2	Stepglm[backward]+Enet[alpha=0.3]
MCEMP1	Stepglm[backward]+Enet[alpha=0.3]
MT1A	Stepglm[backward]+Enet[alpha=0.3]
COMP	Stepglm[both]+glmBoost
SFRP4	Stepglm[both]+glmBoost
RASD1	Stepglm[both]+glmBoost
IL1RL1	Stepglm[both]+glmBoost
S100A8	Stepglm[both]+glmBoost
S100A9	Stepglm[both]+glmBoost
ESM1	Stepglm[both]+glmBoost
CA3	Stepglm[both]+glmBoost
MYL1	Stepglm[both]+glmBoost
VGLL2	Stepglm[both]+glmBoost
MCEMP1	Stepglm[both]+glmBoost
MT1A	Stepglm[both]+glmBoost
COMP	Stepglm[backward]+glmBoost
SFRP4	Stepglm[backward]+glmBoost
RASD1	Stepglm[backward]+glmBoost
IL1RL1	Stepglm[backward]+glmBoost
S100A8	Stepglm[backward]+glmBoost
S100A9	Stepglm[backward]+glmBoost
ESM1	Stepglm[backward]+glmBoost
CA3	Stepglm[backward]+glmBoost
MYL1	Stepglm[backward]+glmBoost
VGLL2	Stepglm[backward]+glmBoost
MCEMP1	Stepglm[backward]+glmBoost
MT1A	Stepglm[backward]+glmBoost
COMP	Stepglm[both]+Enet[alpha=0.5]
SFRP4	Stepglm[both]+Enet[alpha=0.5]
RASD1	Stepglm[both]+Enet[alpha=0.5]
IL1RL1	Stepglm[both]+Enet[alpha=0.5]
S100A8	Stepglm[both]+Enet[alpha=0.5]
S100A9	Stepglm[both]+Enet[alpha=0.5]
ESM1	Stepglm[both]+Enet[alpha=0.5]
CA3	Stepglm[both]+Enet[alpha=0.5]
MYL1	Stepglm[both]+Enet[alpha=0.5]
VGLL2	Stepglm[both]+Enet[alpha=0.5]
MCEMP1	Stepglm[both]+Enet[alpha=0.5]
MT1A	Stepglm[both]+Enet[alpha=0.5]
COMP	Stepglm[backward]+Enet[alpha=0.5]
SFRP4	Stepglm[backward]+Enet[alpha=0.5]
RASD1	Stepglm[backward]+Enet[alpha=0.5]
IL1RL1	Stepglm[backward]+Enet[alpha=0.5]
S100A8	Stepglm[backward]+Enet[alpha=0.5]
S100A9	Stepglm[backward]+Enet[alpha=0.5]
ESM1	Stepglm[backward]+Enet[alpha=0.5]
CA3	Stepglm[backward]+Enet[alpha=0.5]
MYL1	Stepglm[backward]+Enet[alpha=0.5]
VGLL2	Stepglm[backward]+Enet[alpha=0.5]
MCEMP1	Stepglm[backward]+Enet[alpha=0.5]
MT1A	Stepglm[backward]+Enet[alpha=0.5]
VGLL2	RF
MCEMP1	RF
IL1RL1	RF
ESM1	RF
MYL1	RF
SFRP4	RF
VGLL2	Lasso+GBM
IL1RL1	Lasso+GBM
ESM1	Lasso+GBM
MCEMP1	Lasso+GBM
MYL1	Lasso+GBM
SLCO4A1	Lasso+GBM
ATP1B4	Lasso+GBM
UNC80	Lasso+GBM
S100A9	Lasso+GBM
CA3	Lasso+GBM
SFRP4	Lasso+GBM
RASD1	Lasso+GBM
FPR2	Lasso+GBM
SEZ6L	Lasso+GBM
MT1A	Lasso+GBM
COMP	Lasso+GBM
S100A8	Lasso+GBM
VGLL2	RF+GBM
ESM1	RF+GBM
MYL1	RF+GBM
IL1RL1	RF+GBM
MCEMP1	RF+GBM
SFRP4	RF+GBM
VGLL2	GBM
IL1RL1	GBM
ESM1	GBM
MCEMP1	GBM
MYL1	GBM
SLCO4A1	GBM
ATP1B4	GBM
UNC80	GBM
CA3	GBM
S100A9	GBM
FPR2	GBM
SERPINA3	GBM
RASD1	GBM
SEZ6L	GBM
SFRP4	GBM
CUX2	GBM
COMP	GBM
MT1A	GBM
S100A8	GBM
S100A12	GBM
COMP	Stepglm[both]+SVM
SFRP4	Stepglm[both]+SVM
RASD1	Stepglm[both]+SVM
IL1RL1	Stepglm[both]+SVM
S100A8	Stepglm[both]+SVM
S100A9	Stepglm[both]+SVM
ESM1	Stepglm[both]+SVM
CA3	Stepglm[both]+SVM
MYL1	Stepglm[both]+SVM
VGLL2	Stepglm[both]+SVM
MCEMP1	Stepglm[both]+SVM
MT1A	Stepglm[both]+SVM
COMP	Stepglm[backward]+SVM
SFRP4	Stepglm[backward]+SVM
RASD1	Stepglm[backward]+SVM
IL1RL1	Stepglm[backward]+SVM
S100A8	Stepglm[backward]+SVM
S100A9	Stepglm[backward]+SVM
ESM1	Stepglm[backward]+SVM
CA3	Stepglm[backward]+SVM
MYL1	Stepglm[backward]+SVM
VGLL2	Stepglm[backward]+SVM
MCEMP1	Stepglm[backward]+SVM
MT1A	Stepglm[backward]+SVM
VGLL2	Stepglm[both]+GBM
ESM1	Stepglm[both]+GBM
IL1RL1	Stepglm[both]+GBM
MCEMP1	Stepglm[both]+GBM
MYL1	Stepglm[both]+GBM
RASD1	Stepglm[both]+GBM
S100A9	Stepglm[both]+GBM
SFRP4	Stepglm[both]+GBM
CA3	Stepglm[both]+GBM
COMP	Stepglm[both]+GBM
MT1A	Stepglm[both]+GBM
S100A8	Stepglm[both]+GBM
VGLL2	Stepglm[backward]+GBM
ESM1	Stepglm[backward]+GBM
MCEMP1	Stepglm[backward]+GBM
IL1RL1	Stepglm[backward]+GBM
MYL1	Stepglm[backward]+GBM
RASD1	Stepglm[backward]+GBM
S100A9	Stepglm[backward]+GBM
SFRP4	Stepglm[backward]+GBM
CA3	Stepglm[backward]+GBM
MT1A	Stepglm[backward]+GBM
COMP	Stepglm[backward]+GBM
S100A8	Stepglm[backward]+GBM
SEZ6L	LDA
SLCO4A1	LDA
ATP1B4	LDA
COMP	LDA
SFRP4	LDA
RASD1	LDA
CUX2	LDA
IL1RL1	LDA
S100A8	LDA
UNC80	LDA
S100A9	LDA
S100A12	LDA
ESM1	LDA
CA3	LDA
MYL1	LDA
VGLL2	LDA
FPR2	LDA
MCEMP1	LDA
SERPINA3	LDA
MT1A	LDA
SEZ6L	glmBoost+LDA
SLCO4A1	glmBoost+LDA
ATP1B4	glmBoost+LDA
COMP	glmBoost+LDA
SFRP4	glmBoost+LDA
RASD1	glmBoost+LDA
IL1RL1	glmBoost+LDA
UNC80	glmBoost+LDA
S100A9	glmBoost+LDA
ESM1	glmBoost+LDA
CA3	glmBoost+LDA
MYL1	glmBoost+LDA
VGLL2	glmBoost+LDA
MCEMP1	glmBoost+LDA
MT1A	glmBoost+LDA
VGLL2	RF+LDA
MCEMP1	RF+LDA
ESM1	RF+LDA
IL1RL1	RF+LDA
SFRP4	RF+LDA
MYL1	RF+LDA
COMP	Stepglm[both]+LDA
SFRP4	Stepglm[both]+LDA
RASD1	Stepglm[both]+LDA
IL1RL1	Stepglm[both]+LDA
S100A8	Stepglm[both]+LDA
S100A9	Stepglm[both]+LDA
ESM1	Stepglm[both]+LDA
CA3	Stepglm[both]+LDA
MYL1	Stepglm[both]+LDA
VGLL2	Stepglm[both]+LDA
MCEMP1	Stepglm[both]+LDA
MT1A	Stepglm[both]+LDA
COMP	Stepglm[backward]+LDA
SFRP4	Stepglm[backward]+LDA
RASD1	Stepglm[backward]+LDA
IL1RL1	Stepglm[backward]+LDA
S100A8	Stepglm[backward]+LDA
S100A9	Stepglm[backward]+LDA
ESM1	Stepglm[backward]+LDA
CA3	Stepglm[backward]+LDA
MYL1	Stepglm[backward]+LDA
VGLL2	Stepglm[backward]+LDA
MCEMP1	Stepglm[backward]+LDA
MT1A	Stepglm[backward]+LDA
SEZ6L	Lasso+LDA
SLCO4A1	Lasso+LDA
ATP1B4	Lasso+LDA
COMP	Lasso+LDA
SFRP4	Lasso+LDA
RASD1	Lasso+LDA
IL1RL1	Lasso+LDA
S100A8	Lasso+LDA
UNC80	Lasso+LDA
S100A9	Lasso+LDA
ESM1	Lasso+LDA
CA3	Lasso+LDA
MYL1	Lasso+LDA
VGLL2	Lasso+LDA
FPR2	Lasso+LDA
MCEMP1	Lasso+LDA
MT1A	Lasso+LDA
SEZ6L	XGBoost
SLCO4A1	XGBoost
ATP1B4	XGBoost
COMP	XGBoost
SFRP4	XGBoost
RASD1	XGBoost
CUX2	XGBoost
IL1RL1	XGBoost
S100A8	XGBoost
UNC80	XGBoost
S100A9	XGBoost
S100A12	XGBoost
ESM1	XGBoost
CA3	XGBoost
MYL1	XGBoost
VGLL2	XGBoost
FPR2	XGBoost
MCEMP1	XGBoost
SERPINA3	XGBoost
MT1A	XGBoost
SEZ6L	Lasso+XGBoost
SLCO4A1	Lasso+XGBoost
ATP1B4	Lasso+XGBoost
COMP	Lasso+XGBoost
SFRP4	Lasso+XGBoost
RASD1	Lasso+XGBoost
IL1RL1	Lasso+XGBoost
S100A8	Lasso+XGBoost
UNC80	Lasso+XGBoost
S100A9	Lasso+XGBoost
ESM1	Lasso+XGBoost
CA3	Lasso+XGBoost
MYL1	Lasso+XGBoost
VGLL2	Lasso+XGBoost
FPR2	Lasso+XGBoost
MCEMP1	Lasso+XGBoost
MT1A	Lasso+XGBoost
SEZ6L	glmBoost+XGBoost
SLCO4A1	glmBoost+XGBoost
ATP1B4	glmBoost+XGBoost
COMP	glmBoost+XGBoost
SFRP4	glmBoost+XGBoost
RASD1	glmBoost+XGBoost
IL1RL1	glmBoost+XGBoost
UNC80	glmBoost+XGBoost
S100A9	glmBoost+XGBoost
ESM1	glmBoost+XGBoost
CA3	glmBoost+XGBoost
MYL1	glmBoost+XGBoost
VGLL2	glmBoost+XGBoost
MCEMP1	glmBoost+XGBoost
MT1A	glmBoost+XGBoost
VGLL2	RF+XGBoost
MCEMP1	RF+XGBoost
ESM1	RF+XGBoost
IL1RL1	RF+XGBoost
SFRP4	RF+XGBoost
MYL1	RF+XGBoost
COMP	Stepglm[both]+XGBoost
SFRP4	Stepglm[both]+XGBoost
RASD1	Stepglm[both]+XGBoost
IL1RL1	Stepglm[both]+XGBoost
S100A8	Stepglm[both]+XGBoost
S100A9	Stepglm[both]+XGBoost
ESM1	Stepglm[both]+XGBoost
CA3	Stepglm[both]+XGBoost
MYL1	Stepglm[both]+XGBoost
VGLL2	Stepglm[both]+XGBoost
MCEMP1	Stepglm[both]+XGBoost
MT1A	Stepglm[both]+XGBoost
COMP	Stepglm[backward]+XGBoost
SFRP4	Stepglm[backward]+XGBoost
RASD1	Stepglm[backward]+XGBoost
IL1RL1	Stepglm[backward]+XGBoost
S100A8	Stepglm[backward]+XGBoost
S100A9	Stepglm[backward]+XGBoost
ESM1	Stepglm[backward]+XGBoost
CA3	Stepglm[backward]+XGBoost
MYL1	Stepglm[backward]+XGBoost
VGLL2	Stepglm[backward]+XGBoost
MCEMP1	Stepglm[backward]+XGBoost
MT1A	Stepglm[backward]+XGBoost
SEZ6L	NaiveBayes
SLCO4A1	NaiveBayes
ATP1B4	NaiveBayes
COMP	NaiveBayes
SFRP4	NaiveBayes
RASD1	NaiveBayes
CUX2	NaiveBayes
IL1RL1	NaiveBayes
S100A8	NaiveBayes
UNC80	NaiveBayes
S100A9	NaiveBayes
S100A12	NaiveBayes
ESM1	NaiveBayes
CA3	NaiveBayes
MYL1	NaiveBayes
VGLL2	NaiveBayes
FPR2	NaiveBayes
MCEMP1	NaiveBayes
SERPINA3	NaiveBayes
MT1A	NaiveBayes
SEZ6L	Lasso+NaiveBayes
SLCO4A1	Lasso+NaiveBayes
ATP1B4	Lasso+NaiveBayes
COMP	Lasso+NaiveBayes
SFRP4	Lasso+NaiveBayes
RASD1	Lasso+NaiveBayes
IL1RL1	Lasso+NaiveBayes
S100A8	Lasso+NaiveBayes
UNC80	Lasso+NaiveBayes
S100A9	Lasso+NaiveBayes
ESM1	Lasso+NaiveBayes
CA3	Lasso+NaiveBayes
MYL1	Lasso+NaiveBayes
VGLL2	Lasso+NaiveBayes
FPR2	Lasso+NaiveBayes
MCEMP1	Lasso+NaiveBayes
MT1A	Lasso+NaiveBayes
SEZ6L	glmBoost+NaiveBayes
SLCO4A1	glmBoost+NaiveBayes
ATP1B4	glmBoost+NaiveBayes
COMP	glmBoost+NaiveBayes
SFRP4	glmBoost+NaiveBayes
RASD1	glmBoost+NaiveBayes
IL1RL1	glmBoost+NaiveBayes
UNC80	glmBoost+NaiveBayes
S100A9	glmBoost+NaiveBayes
ESM1	glmBoost+NaiveBayes
CA3	glmBoost+NaiveBayes
MYL1	glmBoost+NaiveBayes
VGLL2	glmBoost+NaiveBayes
MCEMP1	glmBoost+NaiveBayes
MT1A	glmBoost+NaiveBayes
VGLL2	RF+NaiveBayes
MCEMP1	RF+NaiveBayes
ESM1	RF+NaiveBayes
IL1RL1	RF+NaiveBayes
SFRP4	RF+NaiveBayes
MYL1	RF+NaiveBayes
COMP	Stepglm[both]+NaiveBayes
SFRP4	Stepglm[both]+NaiveBayes
RASD1	Stepglm[both]+NaiveBayes
IL1RL1	Stepglm[both]+NaiveBayes
S100A8	Stepglm[both]+NaiveBayes
S100A9	Stepglm[both]+NaiveBayes
ESM1	Stepglm[both]+NaiveBayes
CA3	Stepglm[both]+NaiveBayes
MYL1	Stepglm[both]+NaiveBayes
VGLL2	Stepglm[both]+NaiveBayes
MCEMP1	Stepglm[both]+NaiveBayes
MT1A	Stepglm[both]+NaiveBayes
COMP	Stepglm[backward]+NaiveBayes
SFRP4	Stepglm[backward]+NaiveBayes
RASD1	Stepglm[backward]+NaiveBayes
IL1RL1	Stepglm[backward]+NaiveBayes
S100A8	Stepglm[backward]+NaiveBayes
S100A9	Stepglm[backward]+NaiveBayes
ESM1	Stepglm[backward]+NaiveBayes
CA3	Stepglm[backward]+NaiveBayes
MYL1	Stepglm[backward]+NaiveBayes
VGLL2	Stepglm[backward]+NaiveBayes
MCEMP1	Stepglm[backward]+NaiveBayes
MT1A	Stepglm[backward]+NaiveBayes

## Sheet: Table S5
Table S5. A model risk score based on 113 algorithm combinations
id	Lasso+Stepglm[both]	SVM	glmBoost+SVM	Ridge	Lasso+SVM	glmBoost+Ridge	Enet[alpha=0.1]	glmBoost+Enet[alpha=0.1]	Enet[alpha=0.2]	Enet[alpha=0.3]	glmBoost+Enet[alpha=0.3]	glmBoost+Enet[alpha=0.2]	Enet[alpha=0.4]	glmBoost+Enet[alpha=0.4]	Lasso+glmBoost	Enet[alpha=0.5]	glmBoost	glmBoost+Enet[alpha=0.5]	Enet[alpha=0.6]	glmBoost+Enet[alpha=0.6]	glmBoost+Enet[alpha=0.7]	glmBoost+Enet[alpha=0.8]	Enet[alpha=0.8]	Enet[alpha=0.9]	Lasso	Enet[alpha=0.7]	glmBoost+Enet[alpha=0.9]	glmBoost+Lasso	Lasso+plsRglm	glmBoost+plsRglm	glmBoost+Stepglm[forward]	Lasso+Stepglm[forward]	RF+SVM	Stepglm[forward]	plsRglm	RF+Ridge	RF+Enet[alpha=0.1]	RF+Stepglm[forward]	RF+Enet[alpha=0.2]	RF+Enet[alpha=0.3]	RF+Enet[alpha=0.6]	RF+Lasso	RF+Enet[alpha=0.7]	RF+Enet[alpha=0.5]	RF+glmBoost	RF+Enet[alpha=0.9]	RF+Enet[alpha=0.4]	RF+Enet[alpha=0.8]	RF+Stepglm[both]
Train.GSE180313_GSM5460742_Control	0.124753	0	0	0.30425	0	0.308142	0.327595	0.338745	0.277967	0.293554	0.294948	0.30602	0.301289	0.284567	0.475219	0.263606	0.4725	0.268951	0.305817	0.308107	0.284227	0.304058	0.353707	0.345626	0.364367	0.237823	0.26985	0.264449	0.239368	0.239368	0.125934	0.0751121	1	0.0656778	0.239368	0.71227	0.711255	0.70686	0.709255	0.711381	0.708465	0.707852	0.708125	0.709649	0.685542	0.707849	0.7093	0.708571	0.70686
Train.GSE180313_GSM5460743_Control	0.787908	0	0	0.777714	1	0.81959	0.784035	0.816727	0.784045	0.788609	0.825829	0.823143	0.790638	0.828129	0.789465	0.788312	0.786834	0.831028	0.792972	0.826255	0.829786	0.827742	0.799745	0.799594	0.802196	0.786648	0.832421	0.83343	0.890343	0.890343	0.862562	0.788225	1	0.761138	0.890343	0.835026	0.838612	0.866967	0.846428	0.838729	0.849794	0.85262	0.851442	0.844825	0.819816	0.852752	0.846139	0.849213	0.866967
Train.GSE180313_GSM5460744_Control	0.25168	0	0	0.540854	0	0.476897	0.552585	0.494715	0.514837	0.52427	0.45971	0.46957	0.521306	0.450705	0.540649	0.497378	0.539045	0.438324	0.511482	0.463341	0.446216	0.458048	0.521549	0.514688	0.519733	0.475065	0.434436	0.429921	0.474536	0.474536	0.31694	0.351623	1	0.281514	0.474536	0.735826	0.734955	0.734606	0.733914	0.734311	0.732762	0.732095	0.732584	0.733149	0.705433	0.732275	0.733336	0.732335	0.734606
Train.GSE180313_GSM5460745_Control	0.0102188	0	0	0.0836203	0	0.0601337	0.0944544	0.0720941	0.0613501	0.0673451	0.0470573	0.0532614	0.0658663	0.0421043	0.131617	0.0499099	0.127819	0.0362514	0.0600625	0.0480973	0.0394995	0.0450264	0.0689605	0.0639742	0.0681792	0.0390396	0.0343306	0.0325207	0.00825731	0.00825731	0.00695019	0.00399753	0	0.00400483	0.00825731	0.0841269	0.0768316	0.0216672	0.0563294	0.0856383	0.0538718	0.049979	0.0503653	0.0684337	0.0890754	0.0486611	0.0615133	0.058702	0.0216672
Train.GSE180313_GSM5460746_Control	0.189402	0	0	0.540938	0	0.570845	0.561178	0.585098	0.516063	0.529994	0.564252	0.569577	0.532308	0.559299	0.632983	0.497546	0.636188	0.552019	0.528438	0.569812	0.558712	0.567605	0.558812	0.550207	0.562977	0.468781	0.551969	0.549454	0.771812	0.771812	0.487333	0.303437	1	0.251174	0.771812	0.674014	0.670017	0.653188	0.663355	0.668334	0.659053	0.656151	0.657805	0.66248	0.632108	0.656469	0.662253	0.658385	0.653188
Train.GSE180313_GSM5460747_Control	0.0388001	0	0	0.188463	0	0.124394	0.194132	0.144883	0.153176	0.156812	0.105692	0.115717	0.155603	0.0972521	0.248532	0.133197	0.245465	0.0866188	0.149466	0.109118	0.0933492	0.104098	0.164159	0.15759	0.164378	0.116848	0.0836781	0.0802073	0.0431657	0.0431657	0.0236251	0.019906	0	0.0411283	0.0431657	0.133503	0.123974	0.0363912	0.0933865	0.138591	0.0903835	0.0844684	0.0847775	0.11346	0.145616	0.0821667	0.102182	0.098655	0.0363912
Train.GSE180313_GSM5460748_Control	0.875689	0	1	0.755662	1	0.789867	0.767062	0.79199	0.767134	0.775601	0.797412	0.795457	0.779861	0.798816	0.788098	0.776961	0.787016	0.799784	0.785389	0.801429	0.801739	0.803095	0.797235	0.797757	0.802005	0.775914	0.802635	0.802969	0.93971	0.93971	0.802986	0.761139	1	0.71466	0.93971	0.875856	0.878986	0.908056	0.887258	0.877224	0.889226	0.891404	0.890861	0.883537	0.860873	0.89185	0.885748	0.8877	0.908056
Train.GSE180313_GSM5460729_Treat	0.950072	1	1	0.864884	1	0.901299	0.856688	0.891319	0.865675	0.860071	0.905411	0.901838	0.859381	0.908786	0.799309	0.864569	0.800786	0.913854	0.859867	0.901168	0.90898	0.902543	0.855968	0.857085	0.855945	0.868248	0.913692	0.915464	0.861931	0.861931	0.959448	0.929965	1	0.917632	0.861931	0.825026	0.825676	0.84663	0.830633	0.82185	0.829378	0.829551	0.830339	0.82506	0.797744	0.830392	0.827734	0.826846	0.84663
Train.GSE180313_GSM5460730_Treat	0.871742	1	1	0.800436	1	0.860072	0.806452	0.857572	0.811484	0.815598	0.871839	0.867367	0.821018	0.875581	0.839828	0.81959	0.839338	0.879832	0.82892	0.874835	0.879644	0.877871	0.842179	0.843182	0.847921	0.820639	0.883692	0.885246	0.930616	0.930616	0.916498	0.821825	1	0.810127	0.930616	0.94066	0.943902	0.972485	0.952864	0.941216	0.954624	0.956786	0.95634	0.948285	0.930062	0.957314	0.950967	0.95275	0.972485
Train.GSE180313_GSM5460731_Treat	0.944845	1	1	0.863138	1	0.907332	0.860241	0.898813	0.87872	0.876776	0.911379	0.908109	0.879079	0.914448	0.824948	0.889668	0.827631	0.918931	0.884729	0.908435	0.915138	0.909985	0.882723	0.885961	0.884744	0.899348	0.919376	0.920976	0.951834	0.951834	0.959732	0.952567	1	0.95698	0.951834	0.873704	0.876546	0.920558	0.887968	0.87121	0.888999	0.891556	0.891491	0.879678	0.847931	0.892661	0.884162	0.88535	0.920558
Train.GSE180313_GSM5460732_Treat	0.799897	1	1	0.697874	1	0.646768	0.685125	0.647737	0.686445	0.676796	0.642789	0.643928	0.672742	0.642198	0.612134	0.677547	0.617644	0.642123	0.667997	0.641576	0.641402	0.640964	0.656691	0.656394	0.653703	0.681372	0.641605	0.641804	0.671543	0.671543	0.665176	0.704712	1	0.784817	0.671543	0.812517	0.812786	0.847734	0.819952	0.806433	0.818119	0.818756	0.819824	0.810995	0.772976	0.820111	0.815349	0.81396	0.847734
Train.GSE180313_GSM5460733_Treat	0.983168	1	1	0.951522	1	0.951942	0.947122	0.945882	0.960301	0.957449	0.959028	0.955458	0.956814	0.96208	0.899412	0.965322	0.900555	0.965932	0.957569	0.95844	0.963827	0.960347	0.949272	0.951494	0.94811	0.971334	0.967369	0.968669	0.984143	0.984143	0.990778	0.996552	1	0.997396	0.984143	0.897045	0.900523	0.944483	0.912625	0.895749	0.914445	0.917425	0.917032	0.904963	0.873364	0.918394	0.909257	0.911141	0.944483
Train.GSE180313_GSM5460734_Treat	0.961643	1	1	0.884389	1	0.874911	0.874489	0.86809	0.887712	0.88149	0.881212	0.877672	0.880722	0.884354	0.80683	0.889901	0.801728	0.888653	0.882123	0.879458	0.885508	0.881077	0.87551	0.877962	0.87489	0.896965	0.889425	0.890898	0.819576	0.819576	0.928469	0.96437	1	0.954448	0.819576	0.835048	0.838098	0.853994	0.843332	0.839287	0.846138	0.848073	0.847077	0.843502	0.822988	0.847961	0.843806	0.846378	0.853994
Train.GSE180313_GSM5460735_Treat	0.748816	1	1	0.910778	1	0.913112	0.902825	0.905261	0.912871	0.907505	0.918678	0.91522	0.905657	0.921754	0.841283	0.912483	0.84151	0.926067	0.904355	0.916073	0.922434	0.917499	0.895256	0.89646	0.892977	0.916752	0.926346	0.927801	0.773691	0.773691	0.963312	0.966988	1	0.963762	0.773691	0.87491	0.878891	0.909153	0.887806	0.878377	0.891054	0.8939	0.892825	0.885366	0.864858	0.894131	0.88711	0.890138	0.909153
Train.GSE180313_GSM5460736_Treat	0.988982	1	1	0.948244	1	0.933675	0.941035	0.927209	0.955977	0.951609	0.940831	0.937137	0.950611	0.944016	0.87247	0.960602	0.872344	0.948089	0.951337	0.940092	0.94579	0.942071	0.941015	0.943781	0.939011	0.967481	0.949553	0.950946	0.965563	0.965563	0.977727	0.99647	1	0.996904	0.965563	0.847533	0.851039	0.884727	0.860129	0.849656	0.862964	0.865814	0.864897	0.856636	0.830921	0.866213	0.858859	0.861534	0.884727
Train.GSE180313_GSM5460737_Treat	0.878701	1	1	0.804393	1	0.829856	0.808545	0.82575	0.829464	0.830921	0.84217	0.837015	0.833059	0.84667	0.786569	0.846471	0.787286	0.852203	0.838106	0.844151	0.850804	0.847446	0.832037	0.835527	0.833618	0.858807	0.856131	0.858198	0.788587	0.788587	0.904506	0.88851	1	0.932491	0.788587	0.848799	0.852233	0.875928	0.859086	0.852786	0.862231	0.864702	0.863604	0.858163	0.83421	0.864745	0.859089	0.861956	0.875928
Train.GSE180313_GSM5460738_Treat	0.98635	1	1	0.935042	1	0.93219	0.923921	0.922549	0.93957	0.932189	0.937945	0.933915	0.929959	0.941628	0.834706	0.941802	0.834097	0.946781	0.929366	0.934873	0.942692	0.936784	0.914768	0.917699	0.911919	0.949991	0.947534	0.949327	0.920658	0.920658	0.984065	0.990246	1	0.993831	0.920658	0.893195	0.89673	0.938632	0.908351	0.892538	0.910302	0.913208	0.912748	0.901412	0.873118	0.914075	0.905336	0.907337	0.938632
Train.GSE180313_GSM5460739_Treat	0.991523	1	1	0.906121	1	0.883741	0.902731	0.883316	0.923176	0.920942	0.902892	0.896633	0.922816	0.907839	0.881256	0.934473	0.883661	0.912863	0.927929	0.908988	0.91414	0.913224	0.923584	0.927032	0.925574	0.944253	0.918813	0.920572	0.954532	0.954532	0.945395	0.988574	1	0.988418	0.954532	0.954778	0.957815	0.980884	0.96538	0.956038	0.967154	0.969044	0.968552	0.962067	0.947158	0.969404	0.964088	0.965837	0.980884
Train.GSE180313_GSM5460740_Treat	0.996432	1	1	0.963245	1	0.970814	0.956038	0.963988	0.965629	0.961095	0.9733	0.971058	0.959641	0.975345	0.889581	0.96681	0.887615	0.97826	0.959223	0.970718	0.975534	0.971665	0.950355	0.952242	0.949143	0.971593	0.978267	0.979253	0.942752	0.942752	0.996004	0.995283	1	0.996356	0.942752	0.871344	0.874465	0.913252	0.884615	0.871109	0.886394	0.88899	0.888573	0.878664	0.847392	0.889765	0.882013	0.883814	0.913252
Train.GSE180313_GSM5460741_Treat	0.866115	1	1	0.748772	1	0.695644	0.731596	0.69373	0.735339	0.723148	0.694997	0.694442	0.718975	0.69585	0.648376	0.72568	0.646776	0.697573	0.715117	0.693629	0.695946	0.693985	0.704162	0.704634	0.701754	0.731306	0.697805	0.698607	0.628952	0.628952	0.730127	0.831498	0	0.858487	0.628952	0.634384	0.63104	0.606148	0.622758	0.632852	0.620956	0.619057	0.619491	0.626377	0.601581	0.618648	0.624215	0.62239	0.606148
Train.GSE230585_GSM7228575_Control	0.63134	0	0	0.477183	0	0.547559	0.513829	0.565148	0.486517	0.511322	0.550432	0.553149	0.52013	0.547578	0.625401	0.497539	0.627933	0.54184	0.527236	0.562123	0.552036	0.562823	0.561343	0.557413	0.569938	0.48331	0.547257	0.545526	0.675217	0.675217	0.470501	0.353593	1	0.309127	0.675217	0.712609	0.710431	0.703047	0.707417	0.708725	0.704551	0.70274	0.70392	0.705898	0.682585	0.703072	0.706231	0.703725	0.703047
Train.GSE230585_GSM7228576_Control	0.848567	1	1	0.768663	1	0.798156	0.761509	0.79394	0.762827	0.757702	0.803811	0.800868	0.759198	0.80651	0.747513	0.757787	0.747067	0.810186	0.7623	0.803362	0.808169	0.805025	0.768988	0.769209	0.772216	0.7576	0.811687	0.813059	0.85162	0.85162	0.85099	0.763257	1	0.782176	0.85162	0.784235	0.78605	0.800809	0.789796	0.786478	0.791651	0.793136	0.792471	0.789347	0.763972	0.793163	0.789831	0.791505	0.800809
Train.GSE230585_GSM7228577_Control	0.646054	1	0	0.823391	1	0.744552	0.804134	0.743292	0.800249	0.786228	0.730271	0.735217	0.777117	0.725872	0.700896	0.778656	0.696176	0.720957	0.764268	0.724347	0.719253	0.720121	0.743015	0.740902	0.735055	0.775428	0.713909	0.711724	0.825762	0.825762	0.674309	0.723382	1	0.830113	0.825762	0.678623	0.675665	0.641519	0.666967	0.677785	0.664554	0.661806	0.662573	0.671137	0.651771	0.661292	0.66859	0.666367	0.641519
Train.GSE230585_GSM7228578_Treat	0.732174	1	1	0.8461	1	0.85343	0.827886	0.839133	0.833394	0.820457	0.843575	0.843751	0.815062	0.844107	0.701603	0.821161	0.700099	0.847165	0.809159	0.830922	0.837872	0.828592	0.793931	0.794328	0.787817	0.823649	0.840416	0.841346	0.673781	0.673781	0.896221	0.900151	0	0.891259	0.673781	0.42377	0.414852	0.28325	0.380499	0.430478	0.377931	0.370814	0.37067	0.405356	0.416013	0.36744	0.392055	0.388881	0.28325
Train.GSE230585_GSM7228581_Treat	0.881651	1	1	0.771842	1	0.762846	0.762789	0.761741	0.780986	0.774627	0.773241	0.769317	0.777292	0.776669	0.73316	0.789296	0.728665	0.780662	0.784541	0.776375	0.780796	0.779279	0.783824	0.787599	0.786666	0.801796	0.784807	0.786399	0.688617	0.688617	0.819219	0.888736	1	0.90895	0.688617	0.78465	0.788719	0.817118	0.79617	0.790745	0.801155	0.804795	0.802892	0.796734	0.772728	0.804607	0.797181	0.801507	0.817118
Train.GSE230585_GSM7228585_Treat	0.759761	1	1	0.521617	1	0.520525	0.522533	0.521545	0.510716	0.51019	0.49872	0.506031	0.508499	0.49291	0.46716	0.504147	0.470624	0.487137	0.504979	0.490796	0.484961	0.485433	0.50395	0.502165	0.500261	0.501575	0.479488	0.477418	0.109555	0.109555	0.448875	0.546204	0	0.504997	0.109555	0.566037	0.558283	0.494802	0.539867	0.560066	0.533319	0.527342	0.529541	0.545548	0.528015	0.526791	0.541616	0.5355	0.494802
Train.GSE230585_GSM7228588_Treat	0.985716	1	1	0.929021	1	0.929721	0.925521	0.922855	0.940274	0.938171	0.939514	0.934879	0.937402	0.943456	0.867187	0.947291	0.865073	0.948348	0.938076	0.939334	0.945995	0.941872	0.928333	0.930905	0.927648	0.954374	0.950497	0.952158	0.948729	0.948729	0.981487	0.990309	1	0.990216	0.948729	0.935395	0.939255	0.970945	0.949143	0.937096	0.951676	0.95434	0.953597	0.94489	0.923831	0.954808	0.947514	0.94996	0.970945
Train.GSE230585_GSM7228590_Treat	0.993159	1	1	0.975604	1	0.970415	0.97046	0.964548	0.978521	0.975403	0.973652	0.971399	0.974023	0.975644	0.90478	0.980013	0.903339	0.978361	0.973253	0.971827	0.976114	0.972839	0.964198	0.965871	0.962092	0.983691	0.978625	0.979533	0.980908	0.980908	0.995216	0.998702	1	0.998868	0.980908	0.91544	0.918518	0.957189	0.92959	0.913583	0.930773	0.933195	0.933053	0.922069	0.894665	0.934149	0.926207	0.92754	0.957189
Train.GSE249925_GSM7967222_Control	0.636912	0	0	0.62154	0	0.60744	0.638343	0.627903	0.621262	0.633146	0.616646	0.61805	0.639161	0.614516	0.722519	0.625488	0.721496	0.608615	0.645345	0.633146	0.621874	0.635443	0.668409	0.666664	0.677576	0.618188	0.616987	0.615159	0.880983	0.880983	0.521734	0.486883	1	0.525464	0.880983	0.820221	0.824069	0.862804	0.833896	0.823191	0.83771	0.841313	0.839967	0.830759	0.800634	0.841652	0.832943	0.836417	0.862804
Train.GSE249925_GSM7967223_Control	0.670252	0	0	0.571329	0	0.624976	0.592019	0.632664	0.587413	0.601672	0.624944	0.626376	0.610997	0.623676	0.640285	0.604787	0.6426	0.621498	0.623315	0.629449	0.625375	0.629607	0.648498	0.649272	0.656779	0.605397	0.62371	0.62318	0.670515	0.670515	0.607385	0.636546	1	0.561416	0.670515	0.791919	0.793149	0.830536	0.800944	0.788633	0.800983	0.802665	0.802919	0.793895	0.75738	0.803708	0.797537	0.797712	0.830536
Train.GSE249925_GSM7967224_Control	0.609711	0	0	0.632987	0	0.685242	0.632164	0.676404	0.62936	0.627165	0.668161	0.67163	0.625461	0.666067	0.575836	0.625674	0.57827	0.666152	0.622526	0.65582	0.658248	0.651806	0.618022	0.616924	0.614542	0.626245	0.658131	0.658166	0.452738	0.452738	0.712441	0.604639	1	0.671319	0.452738	0.62622	0.618564	0.579905	0.605573	0.614884	0.596686	0.590536	0.594006	0.603673	0.575416	0.591145	0.603286	0.595386	0.579905
Train.GSE249925_GSM7967225_Control	0.413812	0	1	0.694131	0	0.734475	0.701592	0.732698	0.678028	0.683939	0.727667	0.729642	0.680829	0.726059	0.687383	0.664248	0.684994	0.724653	0.672172	0.724009	0.722878	0.722132	0.676782	0.671469	0.676652	0.647016	0.721286	0.720652	0.789466	0.789466	0.720284	0.451317	0	0.49205	0.789466	0.603437	0.598421	0.53029	0.581493	0.604254	0.578638	0.574264	0.5749	0.591796	0.581277	0.572881	0.586034	0.583183	0.53029
Train.GSE249925_GSM7967226_Control	0.0655193	0	0	0.266175	0	0.222941	0.267222	0.240683	0.227251	0.228007	0.190896	0.204983	0.226862	0.179096	0.280251	0.202919	0.277658	0.164904	0.221033	0.188831	0.170266	0.180773	0.237178	0.230505	0.235289	0.184436	0.157216	0.152385	0.0567984	0.0567984	0.0659654	0.0684251	0	0.0862169	0.0567984	0.305035	0.292413	0.170407	0.256149	0.303391	0.249335	0.240565	0.242201	0.27541	0.288312	0.238233	0.264301	0.257375	0.170407
Train.GSE249925_GSM7967228_Control	0.270152	0	0	0.25123	0	0.223572	0.274967	0.247914	0.239236	0.255394	0.211115	0.220043	0.259671	0.203226	0.354805	0.237666	0.346741	0.191965	0.261003	0.220339	0.202895	0.21715	0.286785	0.281947	0.291644	0.223884	0.192876	0.189231	0.0636786	0.0636786	0.0994268	0.135254	1	0.109613	0.0636786	0.419334	0.411886	0.299721	0.382483	0.426036	0.381166	0.37559	0.375087	0.404604	0.417967	0.37258	0.392942	0.390861	0.299721
Train.GSE249925_GSM7967229_Control	0.400218	0	0	0.649391	0	0.645481	0.655706	0.651233	0.647768	0.652434	0.631822	0.637987	0.653925	0.626223	0.641136	0.648018	0.63736	0.619071	0.654922	0.630112	0.621137	0.625996	0.662598	0.661591	0.662185	0.643638	0.61397	0.61114	0.679909	0.679909	0.547033	0.620252	0	0.582735	0.679909	0.671233	0.669378	0.633796	0.660873	0.673901	0.660714	0.659083	0.658833	0.667876	0.651575	0.658087	0.664217	0.663881	0.633796
Train.GSE249925_GSM7967231_Control	0.188052	0	0	0.491789	0	0.374533	0.494494	0.401202	0.447415	0.450064	0.351275	0.365256	0.445312	0.338435	0.511915	0.415765	0.511944	0.320763	0.432699	0.357142	0.332216	0.349592	0.44419	0.435556	0.44171	0.38893	0.315336	0.308906	0.478164	0.478164	0.165937	0.192834	0	0.215821	0.478164	0.519158	0.512625	0.39687	0.484689	0.526086	0.483158	0.477341	0.476981	0.506196	0.510928	0.474317	0.494846	0.492803	0.39687
Train.GSE249925_GSM7967232_Control	0.0426035	0	0	0.240448	0	0.221768	0.255274	0.247289	0.200973	0.210212	0.20182	0.213621	0.211116	0.191459	0.352929	0.176887	0.353913	0.177442	0.205468	0.208736	0.188065	0.203352	0.234363	0.224715	0.238588	0.152098	0.175249	0.170525	0.278776	0.278776	0.0710151	0.0250052	0	0.0356278	0.278776	0.398336	0.386942	0.270852	0.354101	0.39614	0.347475	0.339185	0.340843	0.371148	0.373852	0.337072	0.36129	0.354659	0.270852
Train.GSE249925_GSM7967233_Control	0.995606	1	1	0.956413	1	0.956558	0.949727	0.949467	0.962293	0.958192	0.960231	0.957545	0.957098	0.962649	0.884602	0.965672	0.885128	0.96605	0.95741	0.957801	0.9631	0.958962	0.947883	0.950277	0.946275	0.97147	0.966251	0.967406	0.941094	0.941094	0.990171	0.996211	1	0.996945	0.941094	0.897534	0.900358	0.936726	0.910314	0.896131	0.91131	0.913428	0.91336	0.903567	0.876929	0.914319	0.907239	0.908374	0.936726
Train.GSE249925_GSM7967234_Control	0.0755118	0	0	0.162523	0	0.0956354	0.169396	0.113851	0.133799	0.137896	0.0795029	0.0881472	0.137342	0.072287	0.205185	0.117889	0.20251	0.0632387	0.132768	0.0827066	0.0691309	0.0784773	0.146358	0.140934	0.145075	0.103955	0.0609515	0.0580369	0.0401152	0.0401152	0.0129785	0.0308827	0	0.0329408	0.0401152	0.22596	0.213619	0.0950996	0.176381	0.227298	0.170666	0.162297	0.163487	0.198012	0.222764	0.159728	0.185705	0.179659	0.0950996
Train.GSE249925_GSM7967235_Control	0.589965	0	0	0.36623	0	0.324874	0.393198	0.354793	0.370619	0.388078	0.330316	0.334786	0.394771	0.325526	0.490988	0.37941	0.490448	0.315936	0.4005	0.34963	0.332529	0.350522	0.425302	0.422434	0.431657	0.372136	0.324255	0.32121	0.27453	0.27453	0.200321	0.296688	0	0.289323	0.27453	0.610163	0.608908	0.554239	0.596174	0.619439	0.599525	0.598921	0.596918	0.611112	0.602108	0.596696	0.603915	0.606314	0.554239
Train.GSE249925_GSM7967236_Control	0.0180699	0	0	0.144471	0	0.0875828	0.158187	0.10933	0.111548	0.119703	0.0726578	0.0815985	0.119376	0.0651198	0.253856	0.0933902	0.250526	0.0554815	0.113348	0.0780485	0.0626694	0.0739084	0.132926	0.125273	0.134018	0.0753935	0.0538909	0.0508057	0.189384	0.189384	0.00784755	0.00581339	0	0.00836104	0.189384	0.332921	0.320148	0.175363	0.279327	0.334436	0.272471	0.262432	0.263984	0.303392	0.328333	0.259406	0.289761	0.282783	0.175363
Train.GSE249925_GSM7967237_Control	0.509848	0	0	0.46091	0	0.564522	0.49364	0.574285	0.471328	0.492897	0.565844	0.567223	0.500947	0.564559	0.582604	0.481779	0.581093	0.561993	0.507537	0.571932	0.567194	0.572443	0.537137	0.533616	0.544646	0.469907	0.565279	0.564637	0.48716	0.48716	0.529293	0.318957	1	0.317546	0.48716	0.759256	0.760008	0.78954	0.765647	0.756815	0.765869	0.767311	0.767383	0.760566	0.726283	0.76807	0.763205	0.763492	0.78954
Train.GSE249925_GSM7967238_Control	0.278849	0	0	0.463834	0	0.325549	0.463712	0.347677	0.429919	0.428952	0.304555	0.316473	0.420782	0.293819	0.413865	0.404924	0.411276	0.279205	0.404786	0.309001	0.288688	0.302776	0.396846	0.390161	0.388144	0.389071	0.274964	0.269746	0.163317	0.163317	0.144336	0.30359	0	0.324772	0.163317	0.513447	0.505587	0.422062	0.482392	0.512375	0.477988	0.472246	0.473288	0.494831	0.481509	0.470679	0.48772	0.483253	0.422062
Train.GSE249925_GSM7967239_Control	0.00717697	0	0	0.235167	0	0.292615	0.26233	0.310769	0.212551	0.229479	0.26764	0.2796	0.232296	0.257424	0.34751	0.197944	0.348556	0.244578	0.228154	0.268253	0.25098	0.261701	0.258733	0.249111	0.260892	0.1726	0.239163	0.234762	0.13449	0.13449	0.141583	0.0407969	0	0.0367702	0.13449	0.333574	0.322164	0.197835	0.286498	0.334826	0.281282	0.273208	0.274157	0.307768	0.321491	0.270509	0.295881	0.290344	0.197835
Train.GSE249925_GSM7967240_Control	0.728272	0	0	0.61036	0	0.660821	0.620811	0.664852	0.606091	0.61466	0.664876	0.664137	0.619918	0.66552	0.650471	0.607367	0.641196	0.665811	0.625838	0.668918	0.668323	0.670279	0.648392	0.647025	0.655945	0.599703	0.668974	0.669301	0.480654	0.480654	0.668606	0.549196	1	0.501823	0.480654	0.624868	0.624522	0.561162	0.611131	0.637231	0.615581	0.615046	0.612598	0.628752	0.624669	0.612392	0.620338	0.623671	0.561162
Train.GSE249925_GSM7967241_Control	0.683152	0	1	0.705417	1	0.774277	0.716624	0.773227	0.706405	0.714857	0.773328	0.773517	0.71962	0.773118	0.748114	0.708169	0.746679	0.772968	0.724516	0.772535	0.772354	0.772202	0.743712	0.742212	0.749444	0.699911	0.772003	0.771848	0.83348	0.83348	0.777234	0.632227	1	0.584876	0.83348	0.835564	0.836945	0.868475	0.844442	0.832461	0.844094	0.845292	0.845717	0.837693	0.806208	0.846255	0.841119	0.841075	0.868475
Train.GSE249925_GSM7967242_Control	0.229864	0	0	0.495601	0	0.45905	0.508889	0.481323	0.468833	0.478799	0.437316	0.449985	0.479856	0.425527	0.564969	0.450435	0.562229	0.409027	0.475603	0.442608	0.419794	0.435954	0.499996	0.492755	0.499951	0.425812	0.403971	0.397854	0.393687	0.393687	0.245551	0.273303	0	0.243291	0.393687	0.628728	0.62513	0.568016	0.611357	0.630927	0.609879	0.606667	0.606813	0.620985	0.610093	0.605332	0.615782	0.614184	0.568016
Train.GSE249925_GSM7967243_Control	0.587522	0	0	0.588103	0	0.624626	0.5896	0.624762	0.584493	0.583359	0.622781	0.623016	0.584839	0.622943	0.563909	0.580651	0.569354	0.623571	0.58606	0.622138	0.623159	0.622282	0.591434	0.59004	0.591126	0.579163	0.624173	0.624645	0.402644	0.402644	0.634345	0.574601	1	0.595473	0.402644	0.594202	0.587215	0.514719	0.568006	0.590899	0.562259	0.556197	0.558058	0.576117	0.560702	0.555251	0.571048	0.565644	0.514719
Train.GSE249925_GSM7967244_Control	0.287366	0	0	0.413926	0	0.400134	0.41395	0.405977	0.383786	0.383576	0.368306	0.379735	0.380062	0.359131	0.36348	0.364951	0.358288	0.349218	0.372057	0.36053	0.349325	0.353324	0.375354	0.370554	0.370614	0.352675	0.340285	0.33691	0.112043	0.112043	0.276871	0.300004	0	0.290121	0.112043	0.268856	0.257026	0.140187	0.221695	0.269283	0.2162	0.208236	0.209347	0.241945	0.259522	0.205765	0.230488	0.224674	0.140187
Train.GSE249925_GSM7967252_Control	0.485487	0	0	0.492029	0	0.476443	0.513267	0.495683	0.485611	0.500923	0.458878	0.469177	0.50501	0.449451	0.564096	0.485664	0.567243	0.436416	0.506563	0.463452	0.445143	0.458159	0.528872	0.524996	0.532486	0.471926	0.432778	0.428057	0.588207	0.588207	0.314424	0.387731	1	0.316276	0.588207	0.62256	0.617133	0.55333	0.60113	0.620934	0.596954	0.592109	0.593362	0.608925	0.596182	0.591109	0.604258	0.600358	0.55333
Train.GSE249925_GSM7967253_Control	0.398083	0	1	0.592863	0	0.585742	0.612752	0.604646	0.585364	0.600293	0.58158	0.587441	0.604582	0.575637	0.678755	0.58241	0.681215	0.565824	0.606031	0.59173	0.576666	0.589992	0.631183	0.626668	0.636828	0.565019	0.567486	0.563946	0.78538	0.78538	0.451571	0.418425	1	0.383651	0.78538	0.775712	0.776268	0.787314	0.778412	0.775485	0.778482	0.77888	0.778965	0.776788	0.747826	0.77915	0.777606	0.777706	0.787314
Train.GSE249925_GSM7967163_Treat	0.98789	1	1	0.955532	1	0.938602	0.946522	0.930309	0.960684	0.954968	0.94128	0.938593	0.953033	0.943823	0.859913	0.963478	0.85829	0.947714	0.952509	0.937555	0.943675	0.938485	0.938621	0.9415	0.93507	0.970268	0.947269	0.948611	0.958202	0.958202	0.981209	0.996568	1	0.997957	0.958202	0.902043	0.904595	0.944545	0.915387	0.898977	0.915908	0.918054	0.918192	0.907036	0.875481	0.919163	0.911491	0.912248	0.944545
Train.GSE249925_GSM7967164_Treat	0.998853	1	1	0.967018	1	0.957227	0.962735	0.951681	0.974575	0.972103	0.964187	0.960811	0.97149	0.967026	0.907628	0.97889	0.908439	0.970518	0.97216	0.9639	0.968762	0.965729	0.964075	0.966358	0.962859	0.983694	0.971954	0.973116	0.981552	0.981552	0.992024	0.998937	1	0.999003	0.981552	0.96089	0.963304	0.985211	0.970456	0.960559	0.971493	0.973041	0.972835	0.96628	0.949609	0.973526	0.968659	0.969774	0.985211
Train.GSE249925_GSM7967165_Treat	0.998575	1	1	0.96307	1	0.96562	0.958142	0.959273	0.972068	0.969194	0.971339	0.9682	0.96887	0.974014	0.896044	0.97708	0.89905	0.97739	0.970153	0.970296	0.975317	0.971926	0.962396	0.964861	0.961444	0.982507	0.978417	0.979529	0.970175	0.970175	0.995876	0.998994	1	0.999157	0.970175	0.966539	0.968327	0.989118	0.975153	0.964425	0.975444	0.976661	0.976752	0.969965	0.951682	0.977289	0.9728	0.973248	0.989118
Train.GSE249925_GSM7967166_Treat	0.841438	1	1	0.827869	1	0.8838	0.83667	0.876117	0.842948	0.849547	0.886053	0.883672	0.8518	0.888289	0.812703	0.854471	0.807942	0.891792	0.855205	0.88249	0.887884	0.883203	0.85859	0.859914	0.860153	0.856977	0.891018	0.892188	0.868058	0.868058	0.929208	0.923386	1	0.838812	0.868058	0.777444	0.780144	0.787321	0.782949	0.783444	0.786712	0.788822	0.787272	0.7861	0.764957	0.78826	0.785011	0.788294	0.787321
Train.GSE249925_GSM7967167_Treat	0.92227	1	1	0.862052	1	0.888566	0.855489	0.878223	0.873055	0.86811	0.894953	0.890418	0.867754	0.899223	0.78891	0.879351	0.796129	0.905436	0.869452	0.891259	0.900369	0.893341	0.860355	0.862934	0.858989	0.888705	0.906243	0.908479	0.880847	0.880847	0.960934	0.95902	1	0.961162	0.880847	0.858491	0.860096	0.894305	0.868399	0.85514	0.868069	0.869405	0.869861	0.860978	0.829235	0.870462	0.864775	0.864732	0.894305
Train.GSE249925_GSM7967227_Treat	0.940136	1	1	0.816572	1	0.844573	0.824894	0.842089	0.837423	0.842794	0.853556	0.850077	0.845846	0.856463	0.818767	0.852782	0.818034	0.859894	0.851169	0.85511	0.859112	0.857186	0.852857	0.855229	0.855814	0.859845	0.86226	0.863467	0.923955	0.923955	0.892694	0.919815	1	0.894377	0.923955	0.855699	0.858711	0.890746	0.867193	0.856709	0.869099	0.871363	0.870867	0.863014	0.836268	0.871905	0.865451	0.8673	0.890746
Train.GSE249925_GSM7967168_Treat	0.95609	1	1	0.906529	1	0.931947	0.902096	0.92376	0.91306	0.910043	0.93621	0.933018	0.909224	0.939158	0.858129	0.91641	0.856353	0.943457	0.909463	0.933109	0.939595	0.934414	0.903346	0.904843	0.902222	0.921716	0.943573	0.945065	0.928505	0.928505	0.979591	0.970839	1	0.970891	0.928505	0.826004	0.827847	0.854019	0.834239	0.825496	0.834911	0.836289	0.836261	0.830013	0.800812	0.836889	0.832273	0.833029	0.854019
Train.GSE249925_GSM7967169_Treat	0.674137	1	1	0.767217	1	0.783754	0.766431	0.781941	0.771352	0.770486	0.797213	0.792224	0.771846	0.801448	0.746354	0.773461	0.748094	0.806302	0.774125	0.800575	0.806106	0.803914	0.776324	0.776697	0.779087	0.775432	0.810791	0.812604	0.803797	0.803797	0.846449	0.801783	1	0.807872	0.803797	0.84634	0.850095	0.885948	0.859553	0.849033	0.862846	0.866015	0.864913	0.85628	0.82775	0.866384	0.858457	0.861495	0.885948
Train.GSE249925_GSM7967230_Treat	0.878499	1	1	0.849759	1	0.744635	0.831069	0.742018	0.835031	0.822049	0.743148	0.742913	0.812342	0.743572	0.692324	0.822204	0.690428	0.744565	0.799433	0.741603	0.743178	0.741716	0.768735	0.76841	0.760003	0.826516	0.744199	0.74462	0.792434	0.792434	0.762907	0.884553	1	0.925524	0.792434	0.770245	0.770739	0.789753	0.77453	0.768407	0.774345	0.775067	0.775273	0.770897	0.740935	0.775609	0.772718	0.772682	0.789753
Train.GSE249925_GSM7967170_Treat	0.808012	1	1	0.838881	1	0.762654	0.819897	0.76088	0.827219	0.813312	0.765766	0.764168	0.808434	0.767332	0.734999	0.816858	0.734248	0.76968	0.803879	0.76547	0.768239	0.766326	0.78879	0.789715	0.784238	0.82269	0.770509	0.771454	0.714652	0.714652	0.810755	0.914188	1	0.927506	0.714652	0.751913	0.752822	0.756455	0.753673	0.754122	0.754894	0.755547	0.75508	0.754774	0.732007	0.75539	0.754366	0.755389	0.756455
Train.GSE249925_GSM7967171_Treat	0.945448	1	1	0.888293	1	0.918233	0.884002	0.90781	0.895449	0.892879	0.91671	0.914876	0.891964	0.918734	0.814967	0.900437	0.812527	0.922588	0.892408	0.910157	0.916824	0.910206	0.885106	0.887194	0.883662	0.906932	0.920389	0.921735	0.956491	0.956491	0.964479	0.968464	1	0.955841	0.956491	0.763233	0.762915	0.792261	0.7678	0.758183	0.766414	0.767054	0.7678	0.761029	0.718908	0.76811	0.764286	0.763209	0.792261
Train.GSE249925_GSM7967172_Treat	0.281246	1	1	0.488922	1	0.434427	0.483338	0.446028	0.448471	0.444481	0.407742	0.418781	0.439515	0.398594	0.451566	0.420725	0.449983	0.387763	0.429155	0.405223	0.391461	0.399046	0.433105	0.427033	0.428268	0.40464	0.381643	0.378008	0.497406	0.497406	0.307433	0.319949	1	0.352674	0.497406	0.447524	0.436845	0.344562	0.41044	0.44076	0.402588	0.394862	0.397272	0.420392	0.420397	0.393733	0.414064	0.406622	0.344562
Train.GSE249925_GSM7967173_Treat	0.384226	1	1	0.661223	1	0.729619	0.674112	0.73165	0.652318	0.661288	0.729547	0.730254	0.66503	0.728709	0.726643	0.644364	0.728128	0.727497	0.666502	0.729728	0.727805	0.728874	0.689585	0.685318	0.695881	0.627133	0.726297	0.725691	0.574648	0.574648	0.720291	0.439141	1	0.453698	0.574648	0.764459	0.765463	0.774862	0.767449	0.765945	0.768592	0.769486	0.769073	0.767373	0.740618	0.769496	0.767556	0.768556	0.774862
Train.GSE249925_GSM7967184_Treat	0.918142	1	1	0.871996	1	0.866223	0.861887	0.859918	0.868098	0.861143	0.870127	0.867435	0.858974	0.872599	0.806456	0.863769	0.80479	0.876179	0.857308	0.868077	0.87318	0.869282	0.850418	0.851191	0.849336	0.866722	0.876466	0.877713	0.917386	0.917386	0.914566	0.912863	1	0.916168	0.917386	0.88011	0.882484	0.915436	0.891234	0.878613	0.891864	0.893605	0.893656	0.885039	0.857404	0.894441	0.888342	0.889165	0.915436
Train.GSE249925_GSM7967174_Treat	0.719214	1	1	0.847368	1	0.867144	0.836796	0.857138	0.846378	0.838917	0.864381	0.863121	0.837164	0.865889	0.772776	0.843714	0.770857	0.869257	0.836428	0.857043	0.863018	0.8564	0.829127	0.830354	0.826221	0.84818	0.865941	0.867051	0.791303	0.791303	0.916707	0.905018	1	0.913691	0.791303	0.701094	0.700499	0.678051	0.695377	0.704343	0.696051	0.695342	0.694883	0.700801	0.684013	0.694562	0.698085	0.698511	0.678051
Train.GSE249925_GSM7967175_Treat	0.988797	1	1	0.966296	1	0.977237	0.964487	0.972761	0.972793	0.971771	0.980079	0.97828	0.971412	0.981629	0.928413	0.976346	0.929561	0.983687	0.971772	0.978865	0.982069	0.979685	0.966905	0.96821	0.96634	0.979658	0.983948	0.984624	0.990501	0.990501	0.996251	0.996351	1	0.995735	0.990501	0.941987	0.944402	0.971155	0.952462	0.940863	0.953225	0.954836	0.954789	0.947102	0.926655	0.955509	0.950041	0.950951	0.971155
Train.GSE249925_GSM7967176_Treat	0.920878	1	1	0.795019	1	0.879631	0.808227	0.871754	0.821441	0.829564	0.884816	0.881318	0.834596	0.888049	0.80806	0.840293	0.811675	0.89271	0.84239	0.88222	0.888939	0.883824	0.848676	0.851134	0.852461	0.847117	0.893294	0.894949	0.880936	0.880936	0.938489	0.900735	1	0.857871	0.880936	0.865588	0.868112	0.901339	0.876913	0.864603	0.877935	0.879901	0.879766	0.871152	0.844952	0.880658	0.874289	0.875451	0.901339
Train.GSE249925_GSM7967177_Treat	0.999405	1	1	0.986637	1	0.991115	0.984031	0.988311	0.989707	0.988305	0.99267	0.991657	0.988023	0.993516	0.949172	0.991311	0.949077	0.994592	0.988372	0.991935	0.993739	0.992397	0.984911	0.985951	0.984501	0.993337	0.99472	0.995059	0.993345	0.993345	0.999414	0.999631	1	0.999656	0.993345	0.952257	0.954708	0.980221	0.962718	0.951204	0.9636	0.965257	0.965144	0.957534	0.937898	0.965884	0.960419	0.961426	0.980221
Train.GSE249925_GSM7967178_Treat	0.988912	1	1	0.95427	1	0.961296	0.949397	0.954959	0.960984	0.958151	0.966309	0.963385	0.957519	0.968844	0.894113	0.964955	0.894462	0.972166	0.958158	0.964865	0.969849	0.966295	0.950969	0.952978	0.950189	0.970095	0.972907	0.974018	0.961274	0.961274	0.993069	0.995363	1	0.995182	0.961274	0.894166	0.897508	0.927487	0.906267	0.895556	0.908297	0.91055	0.910003	0.902284	0.881926	0.911025	0.904653	0.906662	0.927487
Train.GSE249925_GSM7967179_Treat	0.976257	1	1	0.923765	1	0.947019	0.921147	0.939021	0.936461	0.934855	0.952965	0.949302	0.934928	0.956215	0.861785	0.944449	0.863968	0.960548	0.936767	0.951084	0.957558	0.952964	0.929565	0.932094	0.929059	0.951683	0.961611	0.963099	0.930006	0.930006	0.989215	0.993438	1	0.989381	0.930006	0.847647	0.850024	0.888336	0.859677	0.845451	0.860301	0.862297	0.862384	0.852451	0.825	0.863294	0.856299	0.857087	0.888336
Train.GSE249925_GSM7967180_Treat	0.995341	1	1	0.910045	1	0.886472	0.904971	0.883007	0.924457	0.921185	0.902434	0.896428	0.921257	0.907405	0.860807	0.934138	0.860808	0.913006	0.923984	0.906086	0.91258	0.909971	0.91463	0.918149	0.914723	0.944221	0.917832	0.91982	0.94958	0.94958	0.953917	0.991294	1	0.991973	0.94958	0.854241	0.858334	0.894295	0.868171	0.857454	0.87167	0.874912	0.873756	0.865028	0.839896	0.875257	0.867176	0.870389	0.894295
Train.GSE249925_GSM7967181_Treat	0.999625	1	1	0.993391	1	0.993142	0.991741	0.990969	0.995432	0.994612	0.994585	0.993748	0.994362	0.995264	0.962318	0.996412	0.963238	0.996097	0.994461	0.994119	0.99549	0.994508	0.991633	0.992394	0.991109	0.997525	0.996238	0.996494	0.995506	0.995506	0.999611	0.999941	1	0.999959	0.995506	0.94991	0.952924	0.978344	0.961023	0.950632	0.962717	0.964707	0.964256	0.957057	0.938994	0.965154	0.959408	0.96111	0.978344
Train.GSE249925_GSM7967182_Treat	0.493304	1	1	0.688592	1	0.677147	0.689433	0.679096	0.67261	0.673298	0.665074	0.669685	0.668151	0.661094	0.65505	0.65907	0.654996	0.656527	0.65789	0.661885	0.656512	0.658624	0.651796	0.647713	0.648446	0.648433	0.651944	0.650166	0.688724	0.688724	0.623619	0.478868	1	0.581886	0.688724	0.615703	0.611243	0.541619	0.594479	0.617911	0.592222	0.588025	0.588438	0.605695	0.596422	0.586497	0.599558	0.5972	0.541619
Train.GSE249925_GSM7967183_Treat	0.701967	1	1	0.841296	1	0.785581	0.829322	0.784743	0.828695	0.820198	0.787755	0.787009	0.814879	0.78828	0.763764	0.81643	0.765978	0.788902	0.807418	0.787696	0.788353	0.787857	0.794915	0.793655	0.791132	0.815021	0.788717	0.78884	0.720236	0.720236	0.799822	0.842794	1	0.866844	0.720236	0.724988	0.724648	0.695687	0.718795	0.7293	0.719486	0.718424	0.717977	0.725318	0.710412	0.717477	0.72204	0.722482	0.695687
Train.GSE249925_GSM7967185_Treat	0.994398	1	1	0.958706	1	0.963987	0.953505	0.958265	0.96704	0.963921	0.969234	0.966351	0.963982	0.971711	0.908332	0.971974	0.90717	0.974883	0.965923	0.968273	0.972909	0.969763	0.960102	0.962482	0.959717	0.977658	0.975828	0.976887	0.991193	0.991193	0.994203	0.997894	1	0.998149	0.991193	0.936814	0.940159	0.972978	0.950274	0.936587	0.952026	0.954442	0.954023	0.944557	0.92156	0.955115	0.947847	0.949649	0.972978
Train.GSE249925_GSM7967186_Treat	0.0721001	1	1	0.267138	1	0.319911	0.29249	0.342196	0.239289	0.256511	0.289083	0.304227	0.261326	0.27578	0.407454	0.223145	0.396373	0.25854	0.260616	0.290888	0.267611	0.282653	0.301436	0.29221	0.307444	0.19525	0.251451	0.24534	0.23686	0.23686	0.117502	0.0379358	1	0.0343104	0.23686	0.596257	0.590638	0.524461	0.573948	0.595076	0.570205	0.565563	0.566545	0.58271	0.571572	0.564393	0.577597	0.574094	0.524461
Train.GSE249925_GSM7967187_Treat	0.909562	1	1	0.845323	1	0.874991	0.842251	0.869205	0.849452	0.847223	0.880759	0.877611	0.848057	0.883553	0.820634	0.851222	0.823117	0.887372	0.850237	0.879418	0.884685	0.880899	0.851253	0.852155	0.852991	0.854109	0.888172	0.889494	0.942435	0.942435	0.92486	0.892295	1	0.894791	0.942435	0.821056	0.822033	0.847527	0.827877	0.818264	0.82723	0.827949	0.828476	0.822179	0.792212	0.828793	0.825011	0.824639	0.847527
Train.GSE249925_GSM7967188_Treat	0.684755	1	1	0.795107	1	0.806081	0.78409	0.79572	0.78682	0.779281	0.797287	0.79786	0.776579	0.797415	0.699097	0.779783	0.69541	0.799656	0.77397	0.787343	0.792223	0.785229	0.768414	0.768516	0.764773	0.781539	0.794024	0.794733	0.805445	0.805445	0.849576	0.882302	1	0.84942	0.805445	0.573267	0.566118	0.502489	0.548126	0.568872	0.54254	0.537055	0.538822	0.554898	0.536055	0.536299	0.550533	0.545299	0.502489
Train.GSE249925_GSM7967189_Treat	0.98797	1	1	0.931601	1	0.948444	0.92793	0.940013	0.942866	0.940653	0.950174	0.947802	0.940324	0.952446	0.861318	0.949829	0.859726	0.956029	0.941756	0.945998	0.951909	0.946669	0.933945	0.936567	0.932312	0.956734	0.955217	0.95644	0.945386	0.945386	0.985569	0.994612	1	0.990489	0.945386	0.833133	0.834824	0.865956	0.842097	0.831397	0.842431	0.843912	0.84404	0.836468	0.80229	0.844718	0.839405	0.839899	0.865956
Train.GSE249925_GSM7967190_Treat	0.999918	1	1	0.976945	1	0.980324	0.971576	0.975766	0.982617	0.979735	0.984513	0.98231	0.979866	0.986326	0.926497	0.985928	0.926885	0.988509	0.981599	0.983967	0.98727	0.985124	0.977313	0.97928	0.977389	0.989881	0.989243	0.989932	0.986071	0.986071	0.998519	0.999699	1	0.999737	0.986071	0.953647	0.956269	0.982425	0.964638	0.952722	0.9657	0.967493	0.96731	0.959401	0.9398	0.968112	0.962351	0.963518	0.982425
Train.GSE249925_GSM7967191_Treat	0.987626	1	1	0.965954	1	0.976893	0.961982	0.972287	0.971719	0.969342	0.979782	0.97793	0.969329	0.981384	0.928019	0.974874	0.928724	0.983513	0.970574	0.978553	0.981861	0.979417	0.966638	0.968187	0.966372	0.978831	0.983813	0.984515	0.992578	0.992578	0.996375	0.997032	1	0.997048	0.992578	0.954714	0.957256	0.983356	0.965582	0.953596	0.966571	0.968339	0.968184	0.960233	0.939271	0.968976	0.963234	0.964332	0.983356
Train.GSE249925_GSM7967192_Treat	0.993715	1	1	0.913211	1	0.914845	0.907604	0.908644	0.924624	0.921279	0.925608	0.920687	0.921883	0.929824	0.861182	0.932872	0.85841	0.934967	0.925281	0.926472	0.933151	0.929473	0.919264	0.922478	0.920439	0.941836	0.937983	0.939791	0.94926	0.94926	0.972254	0.98779	1	0.986596	0.94926	0.929464	0.933073	0.966158	0.943117	0.930252	0.94526	0.947815	0.947241	0.9381	0.915679	0.9484	0.941062	0.943188	0.966158
Train.GSE249925_GSM7967245_Treat	0.606887	1	1	0.648899	1	0.780549	0.673355	0.778837	0.674417	0.690119	0.787331	0.784661	0.702026	0.789634	0.745176	0.693592	0.752228	0.792499	0.717213	0.788235	0.791583	0.789757	0.747124	0.74766	0.756234	0.691304	0.794245	0.795287	0.864423	0.864423	0.824998	0.649911	1	0.580329	0.864423	0.790133	0.790915	0.797166	0.792421	0.791054	0.792858	0.793218	0.793119	0.792058	0.764766	0.79328	0.792279	0.792705	0.797166
Train.GSE249925_GSM7967193_Treat	0.836681	1	1	0.809914	1	0.815911	0.800956	0.79901	0.814069	0.807552	0.807641	0.806488	0.801365	0.809608	0.636284	0.815825	0.639592	0.814993	0.794137	0.793342	0.803686	0.791528	0.766811	0.768759	0.757556	0.825123	0.808568	0.810441	0.461118	0.461118	0.889143	0.935289	1	0.913063	0.461118	0.507586	0.498787	0.397557	0.472495	0.505896	0.466847	0.459742	0.461211	0.486319	0.486575	0.457939	0.478323	0.472854	0.397557
Train.GSE249925_GSM7967194_Treat	0.99394	1	1	0.963696	1	0.97678	0.961183	0.9724	0.972198	0.970698	0.981083	0.978881	0.971063	0.982904	0.930745	0.976886	0.932623	0.985142	0.972791	0.980479	0.983801	0.981585	0.969236	0.970913	0.969415	0.98108	0.98582	0.986537	0.985214	0.985214	0.997074	0.997878	1	0.997573	0.985214	0.912849	0.916475	0.94757	0.925691	0.914671	0.928119	0.930651	0.929935	0.921831	0.900731	0.93109	0.924207	0.926553	0.94757
Train.GSE249925_GSM7967195_Treat	0.953424	1	1	0.949554	1	0.956367	0.944386	0.951122	0.954626	0.951506	0.96148	0.958797	0.951199	0.963753	0.909017	0.957364	0.907142	0.966678	0.952192	0.96054	0.964748	0.961832	0.947299	0.948955	0.947268	0.961749	0.967389	0.968353	0.965062	0.965062	0.987374	0.986131	1	0.988672	0.965062	0.906786	0.911334	0.938638	0.920007	0.912065	0.923938	0.926925	0.925575	0.918975	0.901691	0.926947	0.920095	0.923667	0.938638
Train.GSE249925_GSM7967246_Treat	0.998872	1	1	0.987465	1	0.990676	0.984645	0.987884	0.989811	0.988254	0.992063	0.991098	0.987966	0.992882	0.953033	0.991028	0.953293	0.993957	0.988292	0.991225	0.993032	0.99164	0.985156	0.986105	0.984725	0.992939	0.994014	0.994357	0.99417	0.99417	0.999233	0.999625	1	0.999552	0.99417	0.93039	0.933268	0.961387	0.94163	0.930583	0.943048	0.944989	0.944675	0.937028	0.915499	0.945551	0.939646	0.941128	0.961387
Train.GSE249925_GSM7967196_Treat	0.999162	1	1	0.973873	1	0.983883	0.971849	0.980308	0.980993	0.979888	0.987215	0.985486	0.980207	0.988634	0.946588	0.984977	0.947133	0.990355	0.981688	0.986756	0.989343	0.98764	0.978837	0.980282	0.97911	0.988323	0.990892	0.991437	0.990783	0.990783	0.998645	0.99933	1	0.999123	0.990783	0.941441	0.944585	0.974483	0.953874	0.941356	0.955459	0.957632	0.957267	0.94867	0.928163	0.958247	0.951663	0.953296	0.974483
Train.GSE249925_GSM7967197_Treat	0.584348	1	1	0.72269	1	0.730299	0.70763	0.711589	0.691729	0.682116	0.695282	0.702665	0.670523	0.690439	0.541456	0.668035	0.527438	0.689503	0.652892	0.66998	0.673861	0.661427	0.630703	0.627117	0.618276	0.660955	0.672366	0.671853	0.409432	0.409432	0.75552	0.738792	1	0.690409	0.409432	0.30421	0.291114	0.175152	0.256231	0.299663	0.248233	0.239228	0.241416	0.27254	0.283197	0.237329	0.262798	0.254925	0.175152
Train.GSE249925_GSM7967247_Treat	0.682437	1	1	0.760932	1	0.761096	0.753963	0.753573	0.764063	0.759213	0.75377	0.754627	0.756804	0.753386	0.6636	0.765334	0.664395	0.754332	0.754743	0.746032	0.748936	0.744035	0.742774	0.744193	0.738428	0.771161	0.749472	0.749643	0.546864	0.546864	0.778857	0.818518	1	0.830918	0.546864	0.668491	0.666553	0.61389	0.654957	0.673512	0.655183	0.652952	0.652458	0.665496	0.654506	0.651425	0.660084	0.659992	0.61389
Train.GSE249925_GSM7967198_Treat	0.999699	1	1	0.99103	1	0.991963	0.98881	0.989526	0.993501	0.992362	0.993793	0.992787	0.992161	0.994602	0.958972	0.994759	0.959253	0.995575	0.992489	0.993362	0.994928	0.993848	0.989604	0.990506	0.989214	0.996268	0.995799	0.996096	0.994367	0.994367	0.99958	0.999914	1	0.999916	0.994367	0.949427	0.952714	0.978481	0.961042	0.950745	0.963024	0.965146	0.964588	0.957365	0.940472	0.965547	0.959609	0.961554	0.978481
Train.GSE249925_GSM7967199_Treat	0.98556	1	1	0.952902	1	0.945099	0.943725	0.937934	0.95606	0.950079	0.950293	0.947083	0.948237	0.953131	0.873189	0.957367	0.872451	0.956964	0.947645	0.948431	0.954129	0.949974	0.936016	0.938308	0.934056	0.963471	0.957671	0.958975	0.97548	0.97548	0.984665	0.990684	1	0.995602	0.97548	0.899732	0.903167	0.941444	0.913861	0.899675	0.915847	0.918573	0.918073	0.907847	0.879826	0.919317	0.911284	0.913299	0.941444
Train.GSE249925_GSM7967200_Treat	0.984868	1	1	0.960775	1	0.970744	0.957163	0.964674	0.967988	0.965773	0.973513	0.971374	0.965127	0.975421	0.897722	0.971924	0.900389	0.97808	0.965521	0.971381	0.975696	0.972285	0.958224	0.960098	0.956811	0.976484	0.97816	0.979049	0.986564	0.986564	0.994802	0.997503	1	0.996587	0.986564	0.915713	0.918381	0.958006	0.9295	0.912498	0.93012	0.93236	0.932455	0.920966	0.890947	0.933467	0.925564	0.926401	0.958006
Train.GSE249925_GSM7967201_Treat	0.994639	1	1	0.937306	1	0.936809	0.932069	0.929391	0.951266	0.947973	0.948539	0.943145	0.948104	0.953085	0.86859	0.959867	0.867835	0.958568	0.950766	0.948907	0.956323	0.951983	0.941777	0.945203	0.941467	0.968399	0.961366	0.963206	0.950774	0.950774	0.990446	0.99791	1	0.997769	0.950774	0.931361	0.935082	0.971776	0.946364	0.931156	0.948429	0.951201	0.950684	0.940056	0.915262	0.95194	0.943713	0.945801	0.971776
Train.GSE249925_GSM7967202_Treat	0.924683	1	1	0.869894	1	0.836424	0.853969	0.832037	0.864792	0.853702	0.84393	0.840351	0.852172	0.847133	0.795394	0.860313	0.795674	0.851333	0.852778	0.844162	0.849445	0.846294	0.846077	0.847966	0.84573	0.866972	0.853433	0.854984	0.939104	0.939104	0.896318	0.945323	1	0.947903	0.939104	0.889919	0.892975	0.932866	0.903802	0.888538	0.905161	0.907668	0.907444	0.896697	0.867979	0.908585	0.900611	0.902092	0.932866
Train.GSE249925_GSM7967203_Treat	0.999565	1	1	0.99257	1	0.992696	0.98992	0.990112	0.994172	0.992745	0.994016	0.993122	0.992339	0.994762	0.951506	0.994976	0.951282	0.995709	0.992395	0.993319	0.994943	0.993726	0.988709	0.989656	0.988029	0.996442	0.995809	0.996105	0.986534	0.986534	0.999651	0.999893	1	0.999946	0.986534	0.931275	0.934608	0.966036	0.944099	0.931746	0.945962	0.948304	0.94783	0.939141	0.917074	0.948892	0.942027	0.943905	0.966036
Train.GSE249925_GSM7967204_Treat	0.999406	1	1	0.977119	1	0.976345	0.972585	0.971281	0.981823	0.97927	0.98098	0.978521	0.978775	0.983024	0.921946	0.984538	0.923467	0.985541	0.979395	0.980212	0.98401	0.981462	0.97332	0.975127	0.972782	0.98823	0.986292	0.987098	0.966481	0.966481	0.997939	0.999444	1	0.999488	0.966481	0.917911	0.921651	0.954421	0.931341	0.919636	0.933862	0.936536	0.935794	0.927161	0.904279	0.937015	0.929724	0.93215	0.954421
Train.GSE249925_GSM7967205_Treat	0.996655	1	1	0.967094	1	0.966857	0.960149	0.960493	0.971082	0.966775	0.970785	0.968226	0.965808	0.973022	0.896535	0.97316	0.898226	0.976033	0.966158	0.968888	0.973608	0.970035	0.957929	0.960031	0.956744	0.978024	0.976378	0.977376	0.965595	0.965595	0.994506	0.99769	1	0.99812	0.965595	0.910875	0.913856	0.948627	0.923659	0.910086	0.924995	0.927233	0.926996	0.917538	0.891527	0.928011	0.92094	0.922374	0.948627
Train.GSE249925_GSM7967206_Treat	0.903137	1	1	0.852967	1	0.804347	0.836937	0.797924	0.852535	0.841157	0.803015	0.802056	0.836786	0.804115	0.73324	0.850944	0.735834	0.806476	0.833443	0.798327	0.802308	0.797952	0.813336	0.815815	0.8083	0.861183	0.804309	0.805078	0.782848	0.782848	0.842385	0.936014	1	0.960188	0.782848	0.73464	0.732683	0.737731	0.732345	0.728867	0.729047	0.727595	0.729045	0.727851	0.700132	0.72836	0.729655	0.726874	0.737731
Train.GSE249925_GSM7967207_Treat	0.997328	1	1	0.947903	1	0.946061	0.937451	0.936504	0.953175	0.946779	0.94843	0.945539	0.945473	0.951203	0.833718	0.9567	0.836159	0.955415	0.946353	0.944203	0.951121	0.945328	0.934736	0.938008	0.932918	0.964477	0.955108	0.956581	0.967265	0.967265	0.986857	0.99705	1	0.996729	0.967265	0.854731	0.855525	0.901287	0.866107	0.846562	0.864037	0.865183	0.866455	0.853814	0.814852	0.866965	0.859924	0.858417	0.901287
Train.GSE249925_GSM7967208_Treat	0.122706	1	1	0.479791	1	0.433988	0.493397	0.457282	0.453325	0.462982	0.422536	0.431599	0.461754	0.413977	0.537565	0.435534	0.531763	0.401041	0.454198	0.432162	0.413176	0.428622	0.469568	0.462392	0.47033	0.41327	0.401262	0.396722	0.415104	0.415104	0.261253	0.196223	1	0.253701	0.415104	0.51533	0.512704	0.431439	0.493	0.527584	0.496908	0.495403	0.492916	0.514267	0.518143	0.492306	0.503888	0.506454	0.431439
Train.GSE249925_GSM7967209_Treat	0.864197	1	1	0.68102	1	0.685849	0.684093	0.689486	0.684009	0.685815	0.690757	0.689633	0.687305	0.691764	0.686872	0.68824	0.680998	0.692654	0.689806	0.694567	0.694587	0.696008	0.695027	0.695296	0.696644	0.691412	0.695731	0.696266	0.743326	0.743326	0.709474	0.732425	1	0.765602	0.743326	0.534616	0.529945	0.43017	0.506353	0.543493	0.507092	0.503198	0.501952	0.527144	0.529918	0.50019	0.516513	0.516509	0.43017
Train.GSE249925_GSM7967210_Treat	0.999956	1	1	0.993646	1	0.993998	0.992262	0.992183	0.995642	0.995017	0.995332	0.994594	0.994943	0.995926	0.969923	0.996693	0.970038	0.996639	0.995258	0.995027	0.996169	0.995388	0.993513	0.994149	0.99336	0.997697	0.996806	0.997024	0.99816	0.99816	0.999651	0.999968	1	0.99994	0.99816	0.98559	0.98689	0.996558	0.990528	0.985312	0.990978	0.991674	0.991598	0.988396	0.980641	0.991903	0.989621	0.990132	0.996558
Train.GSE249925_GSM7967211_Treat	0.999083	1	1	0.936263	1	0.927932	0.926797	0.917924	0.947037	0.941307	0.933248	0.92937	0.939875	0.936772	0.819133	0.953616	0.8208	0.941781	0.940802	0.92955	0.937353	0.931156	0.925797	0.929826	0.923315	0.962858	0.941993	0.943702	0.85072	0.85072	0.978816	0.996175	1	0.996932	0.85072	0.812987	0.814227	0.834469	0.819041	0.81213	0.819254	0.820163	0.820264	0.815479	0.786663	0.820673	0.817324	0.817673	0.834469
Train.GSE249925_GSM7967212_Treat	0.707317	1	1	0.690018	1	0.70086	0.704111	0.703504	0.704361	0.713831	0.697754	0.699346	0.71507	0.696373	0.687928	0.716323	0.689062	0.694647	0.715803	0.6981	0.695543	0.697225	0.716619	0.716753	0.716113	0.718227	0.693894	0.6933	0.801509	0.801509	0.689276	0.759935	1	0.720891	0.801509	0.689503	0.68693	0.659416	0.679456	0.688734	0.677309	0.674933	0.675653	0.682865	0.660329	0.674552	0.680755	0.678717	0.659416
Train.GSE249925_GSM7967213_Treat	0.999427	1	1	0.978558	1	0.973823	0.97379	0.969191	0.981758	0.978993	0.977902	0.975676	0.97835	0.97978	0.926012	0.983588	0.925964	0.982141	0.978684	0.977175	0.980673	0.97832	0.972887	0.974486	0.972083	0.986964	0.982827	0.983599	0.991069	0.991069	0.99582	0.999159	1	0.999124	0.991069	0.960909	0.963036	0.984238	0.96985	0.960032	0.97056	0.971922	0.971843	0.965457	0.948616	0.972448	0.967898	0.968732	0.984238
Train.GSE249925_GSM7967214_Treat	0.87861	1	1	0.827628	1	0.854792	0.823902	0.85329	0.833222	0.830007	0.871364	0.865557	0.833719	0.876123	0.841072	0.836268	0.840866	0.8813	0.840425	0.8761	0.881703	0.880005	0.848585	0.849925	0.853658	0.84061	0.886594	0.888464	0.939576	0.939576	0.920672	0.874709	1	0.900511	0.939576	0.889781	0.89399	0.934175	0.90524	0.891758	0.90837	0.911685	0.910728	0.900401	0.872748	0.912254	0.903392	0.906348	0.934175
Train.GSE249925_GSM7967248_Treat	0.966799	1	1	0.897381	1	0.888437	0.892022	0.883142	0.90885	0.905225	0.89562	0.892172	0.904892	0.898562	0.84355	0.915948	0.843032	0.902329	0.906643	0.895222	0.900223	0.897006	0.897632	0.900515	0.896765	0.924441	0.903632	0.904902	0.914052	0.914052	0.935755	0.968515	1	0.974457	0.914052	0.945536	0.948437	0.974604	0.956594	0.945887	0.958102	0.960033	0.959664	0.9523	0.93306	0.960534	0.954788	0.95634	0.974604
Train.GSE249925_GSM7967215_Treat	0.975791	1	1	0.921506	1	0.941179	0.917866	0.932799	0.931517	0.929201	0.946322	0.942805	0.928792	0.949508	0.859407	0.937836	0.861285	0.953944	0.929942	0.94373	0.950431	0.945388	0.92228	0.924626	0.921621	0.944657	0.95458	0.956114	0.95656	0.95656	0.986242	0.988304	1	0.983605	0.95656	0.875431	0.878699	0.916267	0.888759	0.875681	0.890799	0.893482	0.892939	0.883286	0.85457	0.89417	0.886431	0.888466	0.916267
Train.GSE249925_GSM7967249_Treat	0.999214	1	1	0.981239	1	0.983214	0.977289	0.979193	0.985119	0.982925	0.985852	0.984247	0.982552	0.987203	0.93072	0.987203	0.931805	0.988934	0.983117	0.984868	0.987632	0.985613	0.978325	0.979797	0.977731	0.990125	0.989206	0.98976	0.992778	0.992778	0.997959	0.999392	1	0.99943	0.992778	0.933791	0.936524	0.966126	0.945332	0.933011	0.94646	0.948385	0.948197	0.939838	0.917611	0.949063	0.942896	0.944144	0.966126
Train.GSE249925_GSM7967250_Treat	0.883804	1	1	0.907564	1	0.939724	0.908643	0.933118	0.919284	0.920041	0.943224	0.940713	0.920599	0.945489	0.881302	0.926445	0.879426	0.948784	0.922331	0.94066	0.94564	0.941567	0.919665	0.921191	0.919933	0.930929	0.948608	0.949713	0.961428	0.961428	0.977929	0.96803	1	0.961046	0.961428	0.850784	0.853951	0.883753	0.861927	0.852865	0.864301	0.866678	0.865959	0.858861	0.831801	0.867054	0.860782	0.863016	0.883753
Train.GSE249925_GSM7967251_Treat	0.805914	1	1	0.723298	1	0.772023	0.737726	0.770258	0.742722	0.752035	0.774077	0.773047	0.756005	0.774951	0.736256	0.757873	0.738489	0.776142	0.761381	0.773594	0.77516	0.773981	0.767959	0.769204	0.771012	0.761351	0.776151	0.776512	0.881624	0.881624	0.789106	0.806374	1	0.746013	0.881624	0.797578	0.798851	0.828165	0.805201	0.795737	0.805638	0.80716	0.807166	0.800169	0.766237	0.807875	0.802813	0.803366	0.828165
Train.GSE249925_GSM7967216_Treat	0.995914	1	1	0.941917	1	0.945908	0.933917	0.936887	0.94988	0.944966	0.951292	0.947596	0.943892	0.954623	0.848943	0.954872	0.848903	0.959229	0.944793	0.948388	0.955513	0.950079	0.933891	0.936934	0.932199	0.962584	0.959813	0.96139	0.878062	0.878062	0.989794	0.996822	1	0.996282	0.878062	0.735669	0.736032	0.736676	0.736	0.737072	0.736746	0.737082	0.736769	0.737063	0.715759	0.736932	0.736607	0.73722	0.736676
Train.GSE249925_GSM7967217_Treat	0.899473	1	1	0.825163	1	0.834793	0.819605	0.828039	0.828775	0.82481	0.841149	0.837442	0.823314	0.844589	0.77018	0.830241	0.769933	0.849516	0.822498	0.839097	0.845866	0.840806	0.815481	0.816595	0.81435	0.83548	0.850471	0.852258	0.792018	0.792018	0.902903	0.893456	1	0.908778	0.792018	0.770476	0.771842	0.782188	0.774398	0.772432	0.775811	0.776862	0.776365	0.774346	0.750337	0.776856	0.774561	0.77581	0.782188
Train.GSE249925_GSM7967218_Treat	0.983861	1	1	0.894476	1	0.892749	0.886757	0.884853	0.90975	0.904123	0.906209	0.899939	0.904028	0.911665	0.822873	0.919113	0.8254	0.918487	0.906943	0.906751	0.915696	0.910453	0.895442	0.899245	0.894311	0.931005	0.922119	0.924535	0.874092	0.874092	0.96866	0.987605	1	0.990555	0.874092	0.931819	0.934591	0.968674	0.944611	0.929936	0.945592	0.947726	0.947631	0.937694	0.911091	0.948593	0.941498	0.94263	0.968674
Train.GSE249925_GSM7967219_Treat	0.999774	1	1	0.970719	1	0.976816	0.967177	0.971987	0.979624	0.977817	0.981096	0.978773	0.978366	0.983044	0.925696	0.98472	0.925111	0.985452	0.980631	0.980406	0.984016	0.981625	0.977038	0.979107	0.977174	0.988998	0.986213	0.986992	0.978972	0.978972	0.997711	0.999765	1	0.999549	0.978972	0.941187	0.944447	0.974702	0.953923	0.941279	0.955647	0.957909	0.957485	0.948779	0.928491	0.958506	0.951762	0.953528	0.974702
Train.GSE249925_GSM7967220_Treat	0.995561	1	1	0.910272	1	0.909091	0.904334	0.901314	0.921221	0.917619	0.916375	0.91221	0.916879	0.920114	0.841953	0.928929	0.841199	0.925143	0.9183	0.914989	0.922008	0.917247	0.907615	0.910889	0.90738	0.938113	0.926743	0.928529	0.897907	0.897907	0.967082	0.983526	1	0.985825	0.897907	0.916477	0.919555	0.953666	0.92935	0.915934	0.930762	0.932999	0.932736	0.923407	0.898607	0.933749	0.926731	0.928226	0.953666
Train.GSE249925_GSM7967221_Treat	0.763946	1	1	0.761797	1	0.749823	0.764443	0.752792	0.766181	0.768417	0.747252	0.748906	0.769395	0.745632	0.74502	0.771314	0.740582	0.743296	0.771359	0.748214	0.74481	0.747282	0.773337	0.774238	0.775009	0.77389	0.742423	0.741492	0.952432	0.952432	0.723284	0.798039	1	0.791431	0.952432	0.735805	0.734902	0.739575	0.73488	0.733274	0.733465	0.732915	0.733543	0.732789	0.704291	0.733287	0.73362	0.732436	0.739575
Train.GSE249925_GSM7967254_Treat	0.773733	1	1	0.801034	1	0.737849	0.785805	0.737926	0.774214	0.763997	0.725243	0.729844	0.755399	0.721136	0.709257	0.75002	0.709092	0.716383	0.741807	0.720938	0.715657	0.717321	0.7278	0.724025	0.721343	0.740303	0.710611	0.708573	0.9171	0.9171	0.67445	0.660344	1	0.739099	0.9171	0.645084	0.640833	0.574928	0.62538	0.646392	0.622612	0.6183	0.618993	0.635085	0.623295	0.61698	0.629641	0.626959	0.574928
Train.GSE249925_GSM7967255_Treat	0.800172	1	1	0.889637	1	0.887061	0.876502	0.87736	0.88689	0.877192	0.885878	0.884131	0.873542	0.887788	0.795529	0.882068	0.797334	0.891523	0.870193	0.879354	0.885664	0.879158	0.856358	0.857469	0.851384	0.887439	0.888996	0.890266	0.926317	0.926317	0.938513	0.940752	1	0.959627	0.926317	0.713403	0.711078	0.697987	0.706789	0.710308	0.704063	0.70207	0.703134	0.706614	0.681086	0.702202	0.706264	0.703866	0.697987
Train.GSE249925_GSM7967256_Treat	0.862071	1	1	0.846663	1	0.863079	0.852088	0.85725	0.862358	0.865844	0.867149	0.864501	0.865619	0.86957	0.809484	0.873051	0.808818	0.873031	0.865903	0.865472	0.870314	0.866728	0.859249	0.860901	0.857728	0.878801	0.873509	0.874728	0.927547	0.927547	0.910698	0.945808	1	0.915886	0.927547	0.853501	0.856434	0.895135	0.866242	0.853124	0.86792	0.870448	0.870068	0.860348	0.828965	0.871232	0.863648	0.865334	0.895135
Train.GSE249925_GSM7967257_Treat	0.998171	1	1	0.942603	1	0.925774	0.932095	0.915831	0.950316	0.943674	0.932705	0.9282	0.941241	0.936795	0.820973	0.954971	0.824307	0.9424	0.940552	0.929996	0.938349	0.932273	0.92192	0.925733	0.91881	0.964019	0.943636	0.9456	0.88357	0.88357	0.982306	0.995218	1	0.997916	0.88357	0.8465	0.847714	0.88806	0.857021	0.841005	0.855865	0.857095	0.857957	0.847347	0.811912	0.858511	0.852202	0.851433	0.88806
Train.GSE249925_GSM7967258_Treat	0.999977	1	1	0.996258	1	0.995868	0.994752	0.994388	0.997313	0.996561	0.996862	0.996298	0.99639	0.997311	0.973165	0.997821	0.97356	0.997844	0.996512	0.996599	0.997483	0.996873	0.994583	0.995148	0.994283	0.998572	0.997958	0.998118	0.998507	0.998507	0.999845	0.999973	1	0.999989	0.998507	0.984313	0.985616	0.996149	0.989501	0.983789	0.989909	0.990638	0.990585	0.98707	0.977854	0.990905	0.98845	0.988931	0.996149
Train.GSE249925_GSM7967259_Treat	0.999705	1	1	0.992175	1	0.993499	0.990269	0.991238	0.994691	0.993777	0.994862	0.994027	0.993647	0.995543	0.95684	0.995963	0.956456	0.99638	0.994019	0.994356	0.995763	0.99475	0.991506	0.99236	0.991149	0.997263	0.99652	0.996777	0.994234	0.994234	0.999709	0.999963	1	0.999954	0.994234	0.967709	0.970052	0.990051	0.976932	0.967297	0.977935	0.979406	0.979197	0.972937	0.958146	0.979851	0.975234	0.976316	0.990051
Train.GSE249925_GSM7967260_Treat	0.809231	1	1	0.882537	1	0.884485	0.877029	0.879082	0.882033	0.878728	0.886074	0.884484	0.87709	0.887508	0.832825	0.880444	0.834168	0.889754	0.875519	0.883545	0.887017	0.883898	0.870447	0.870933	0.869732	0.881936	0.888915	0.88961	0.979224	0.979224	0.915583	0.907931	1	0.912403	0.979224	0.810457	0.81225	0.838222	0.818474	0.810097	0.819405	0.820954	0.820778	0.814576	0.786192	0.821491	0.816711	0.817682	0.838222
Train.GSE249925_GSM7967261_Treat	0.993339	1	1	0.951031	1	0.956829	0.94584	0.949092	0.959305	0.956217	0.961577	0.958381	0.955272	0.964423	0.873506	0.964293	0.873926	0.968268	0.955698	0.959464	0.965376	0.961049	0.945754	0.948271	0.944103	0.970452	0.96897	0.970279	0.914303	0.914303	0.992599	0.997075	1	0.996421	0.914303	0.925413	0.928595	0.963141	0.938771	0.924721	0.940269	0.942615	0.942316	0.932589	0.908198	0.943378	0.93607	0.937647	0.963141
Train.GSE249925_GSM7967262_Treat	0.990137	1	1	0.960368	1	0.967654	0.956668	0.962728	0.968784	0.966577	0.972048	0.969631	0.966764	0.974116	0.923244	0.973623	0.923573	0.976779	0.968523	0.971167	0.975051	0.972384	0.963804	0.965792	0.963658	0.978556	0.977486	0.978372	0.988749	0.988749	0.993879	0.997213	1	0.99773	0.988749	0.966423	0.968663	0.989598	0.975751	0.965479	0.97659	0.978049	0.977914	0.971271	0.954705	0.978562	0.973805	0.974747	0.989598
Train.GSE249925_GSM7967263_Treat	0.843911	1	1	0.727668	1	0.749865	0.730974	0.749148	0.734949	0.736132	0.756758	0.754056	0.737743	0.759218	0.731546	0.739933	0.734265	0.762357	0.74016	0.758565	0.761864	0.760476	0.742799	0.743045	0.745179	0.7436	0.764971	0.766243	0.776139	0.776139	0.805554	0.770076	1	0.809471	0.776139	0.853125	0.854998	0.898238	0.865097	0.849183	0.865087	0.867048	0.867409	0.85625	0.816174	0.868312	0.86084	0.861062	0.898238
Train.GSE249925_GSM7967264_Treat	0.780728	1	1	0.705405	1	0.681804	0.706516	0.683932	0.713147	0.713211	0.683385	0.683258	0.713091	0.683498	0.662986	0.719067	0.671461	0.683589	0.713555	0.68428	0.684014	0.684349	0.708742	0.709766	0.707435	0.724889	0.684137	0.684227	0.629307	0.629307	0.690812	0.815665	1	0.797983	0.629307	0.622715	0.619385	0.559502	0.604704	0.626731	0.604141	0.601227	0.600959	0.616196	0.604348	0.599636	0.610185	0.60922	0.559502
Train.GSE249925_GSM7967265_Treat	0.975542	1	1	0.947052	1	0.953544	0.93783	0.943251	0.952259	0.946416	0.954856	0.952169	0.944084	0.9575	0.823268	0.955161	0.822671	0.961695	0.942981	0.949596	0.956853	0.95041	0.927515	0.930411	0.923983	0.962412	0.960842	0.962307	0.801264	0.801264	0.991354	0.994816	1	0.996071	0.801264	0.811242	0.812678	0.856077	0.822273	0.806666	0.821986	0.823825	0.824276	0.813275	0.776536	0.825127	0.817893	0.817867	0.856077
Train.GSE249925_GSM7967266_Treat	0.975249	1	1	0.950896	1	0.950752	0.943629	0.944019	0.95616	0.951509	0.955659	0.952686	0.950293	0.958258	0.885047	0.958794	0.883822	0.961761	0.950391	0.953812	0.95906	0.955163	0.940726	0.942935	0.939325	0.964557	0.962262	0.963434	0.949052	0.949052	0.98678	0.989947	1	0.994371	0.949052	0.909274	0.913333	0.946989	0.92323	0.911904	0.926232	0.929148	0.928213	0.919587	0.896005	0.929549	0.921933	0.924765	0.946989
Train.GSE249925_GSM7967267_Treat	0.99887	1	1	0.992367	1	0.99158	0.989828	0.988903	0.993771	0.992364	0.99281	0.991923	0.99189	0.993561	0.951079	0.99441	0.952162	0.99455	0.991786	0.991971	0.993669	0.992341	0.988011	0.988862	0.987149	0.995817	0.994574	0.994888	0.989476	0.989476	0.999308	0.999854	1	0.999885	0.989476	0.940582	0.943156	0.970646	0.951389	0.939829	0.952358	0.954092	0.953967	0.946176	0.924686	0.954745	0.949066	0.950143	0.970646
Train.GSE249925_GSM7967268_Treat	0.823227	1	1	0.61636	1	0.517926	0.607101	0.53076	0.596882	0.590979	0.508042	0.513854	0.588637	0.502975	0.556461	0.587417	0.550345	0.495939	0.58617	0.512352	0.502074	0.510139	0.585056	0.584586	0.58495	0.588309	0.495898	0.49363	0.628901	0.628901	0.431251	0.670366	1	0.656602	0.628901	0.670559	0.668426	0.669875	0.666218	0.667018	0.664588	0.663937	0.664507	0.664828	0.635442	0.664238	0.665274	0.663771	0.669875
Train.GSE249925_GSM7967269_Treat	0.858519	1	1	0.863234	1	0.87167	0.863584	0.871611	0.86972	0.869467	0.882291	0.878868	0.870852	0.884962	0.873201	0.872823	0.872496	0.887608	0.873347	0.886101	0.888561	0.888509	0.875793	0.876418	0.87761	0.874945	0.890982	0.891897	0.984174	0.984174	0.908357	0.882121	1	0.903816	0.984174	0.96344	0.965632	0.986981	0.972659	0.962485	0.973439	0.974869	0.97476	0.968158	0.951323	0.975396	0.97068	0.971576	0.986981
Train.GSE249925_GSM7967270_Treat	0.892066	1	1	0.916613	1	0.928441	0.910784	0.922128	0.921644	0.917746	0.934585	0.931269	0.917309	0.937477	0.872311	0.923937	0.869955	0.941343	0.918272	0.93313	0.938618	0.934658	0.913412	0.91503	0.913036	0.92882	0.942133	0.943442	0.963682	0.963682	0.973029	0.967725	1	0.970916	0.963682	0.847212	0.851346	0.879547	0.859543	0.852123	0.86349	0.866554	0.865159	0.858601	0.836449	0.866578	0.859665	0.863225	0.879547
Train.GSE249925_GSM7967271_Treat	0.9312	1	1	0.8158	1	0.852366	0.820348	0.84625	0.843336	0.845246	0.856306	0.853748	0.848906	0.858591	0.792574	0.861643	0.795951	0.861925	0.856348	0.853837	0.858696	0.85469	0.854628	0.858518	0.855423	0.873498	0.861616	0.862701	0.876963	0.876963	0.896858	0.949414	1	0.933809	0.876963	0.862344	0.864568	0.895948	0.872677	0.861157	0.873425	0.875155	0.87512	0.867102	0.838614	0.875904	0.870092	0.871	0.895948
Train.GSE249925_GSM7967272_Treat	0.834525	1	1	0.778716	1	0.641968	0.758123	0.650757	0.759522	0.745194	0.635117	0.639439	0.738575	0.631103	0.665925	0.744447	0.665363	0.625406	0.730878	0.637894	0.629637	0.635802	0.714497	0.714241	0.708979	0.747489	0.624193	0.622118	0.799696	0.799696	0.573401	0.812924	1	0.857788	0.799696	0.818714	0.819326	0.845852	0.825116	0.814881	0.823907	0.824397	0.825168	0.818614	0.785601	0.825379	0.821773	0.820923	0.845852
Train.GSE249925_GSM7967273_Treat	0.683469	1	1	0.908191	1	0.913517	0.894775	0.904549	0.9014	0.891093	0.917866	0.914422	0.887089	0.921113	0.831869	0.892246	0.832815	0.925984	0.882469	0.914095	0.92141	0.91541	0.87033	0.870152	0.866584	0.894448	0.925927	0.92764	0.898038	0.898038	0.970639	0.915624	1	0.960216	0.898038	0.889544	0.891969	0.927816	0.901533	0.887298	0.902001	0.903831	0.90398	0.89434	0.86675	0.904804	0.898158	0.898842	0.927816
Train.GSE249925_GSM7967274_Treat	0.754082	1	1	0.587834	1	0.686581	0.619767	0.693096	0.604713	0.625331	0.703962	0.699178	0.63224	0.707897	0.702237	0.618361	0.700396	0.711308	0.637818	0.714216	0.716299	0.718987	0.659946	0.657423	0.668459	0.610031	0.720169	0.721759	0.731577	0.731577	0.732993	0.44319	1	0.468715	0.731577	0.903643	0.906529	0.945248	0.917201	0.901737	0.918232	0.920541	0.920459	0.909783	0.880843	0.921505	0.913823	0.915015	0.945248
Train.GSE249925_GSM7967275_Treat	0.98037	1	1	0.949314	1	0.946059	0.942325	0.938541	0.956254	0.951717	0.951453	0.948119	0.950296	0.954401	0.873204	0.959893	0.874625	0.958422	0.950191	0.949255	0.955287	0.950761	0.938773	0.941229	0.936345	0.966364	0.958989	0.960351	0.94156	0.94156	0.987037	0.994714	1	0.996506	0.94156	0.842115	0.845155	0.877171	0.853447	0.843641	0.855828	0.858378	0.857629	0.849905	0.82108	0.858808	0.852078	0.854339	0.877171
Train.GSE249925_GSM7967276_Treat	0.937318	1	1	0.887304	1	0.903167	0.885519	0.89801	0.897479	0.896464	0.910015	0.906677	0.897273	0.912892	0.863301	0.904054	0.863198	0.916598	0.899729	0.909766	0.914617	0.911582	0.896977	0.898787	0.898222	0.909695	0.918007	0.919287	0.906161	0.906161	0.951099	0.945543	1	0.950102	0.906161	0.95492	0.957282	0.980224	0.964509	0.954411	0.965409	0.966911	0.966776	0.960089	0.942344	0.967447	0.962562	0.963562	0.980224
Train.GSE249925_GSM7967277_Treat	0.997476	1	1	0.860219	1	0.902932	0.868551	0.90037	0.887315	0.892127	0.919974	0.913891	0.89748	0.924893	0.886507	0.905917	0.890095	0.930199	0.906416	0.92449	0.930395	0.928475	0.911748	0.914723	0.917117	0.915157	0.935318	0.937164	0.974137	0.974137	0.965841	0.969368	1	0.956446	0.974137	0.966391	0.968434	0.987072	0.974565	0.965935	0.975327	0.97658	0.976461	0.970847	0.956311	0.977017	0.972941	0.973794	0.987072
Train.GSE249925_GSM7967278_Treat	0.859599	1	1	0.738351	1	0.694249	0.742948	0.701962	0.755566	0.757664	0.704557	0.702808	0.758601	0.705635	0.721492	0.768434	0.724739	0.705501	0.761011	0.712552	0.710517	0.714816	0.75493	0.757061	0.755098	0.778031	0.710603	0.710664	0.679955	0.679955	0.690517	0.843968	1	0.860593	0.679955	0.910275	0.912971	0.949624	0.923155	0.908157	0.923949	0.926046	0.926054	0.915841	0.888274	0.927002	0.919796	0.920772	0.949624
Train.GSE249925_GSM7967279_Treat	0.696304	1	1	0.487495	1	0.509989	0.515032	0.533898	0.493936	0.513375	0.501094	0.509687	0.524505	0.492627	0.618401	0.504537	0.619106	0.47913	0.537183	0.512859	0.492877	0.509928	0.576261	0.574551	0.585791	0.493599	0.480312	0.475454	0.781893	0.781893	0.320199	0.394166	1	0.314176	0.781893	0.651209	0.646729	0.587233	0.632089	0.65099	0.628451	0.623881	0.625045	0.639872	0.623957	0.622914	0.635285	0.631808	0.587233
Train.GSE249925_GSM7967280_Treat	0.982036	1	1	0.896172	1	0.876214	0.8899	0.871172	0.909985	0.905998	0.886024	0.881605	0.90619	0.889873	0.833751	0.919639	0.835693	0.894692	0.909329	0.88685	0.892922	0.889537	0.900311	0.903979	0.899788	0.930432	0.897482	0.899228	0.949764	0.949764	0.937793	0.987765	1	0.986956	0.949764	0.870385	0.873421	0.91385	0.88405	0.86932	0.885575	0.888163	0.887861	0.87727	0.847985	0.889047	0.881026	0.882632	0.91385
Train.GSE249925_GSM7967281_Treat	0.847093	1	1	0.644473	1	0.531115	0.655335	0.567139	0.641514	0.64919	0.552282	0.553628	0.6542	0.549083	0.739376	0.642266	0.739959	0.539011	0.659461	0.580808	0.561498	0.584372	0.67985	0.678084	0.688467	0.635578	0.552471	0.54898	0.679692	0.679692	0.377134	0.528888	1	0.57114	0.679692	0.861179	0.864109	0.874472	0.868392	0.865671	0.870923	0.87245	0.871554	0.869225	0.851354	0.872241	0.869146	0.871484	0.874472
Train.GSE249925_GSM7967282_Treat	0.993375	1	1	0.959169	1	0.967831	0.954566	0.961911	0.967061	0.964344	0.971964	0.969418	0.964257	0.974177	0.905329	0.971572	0.905973	0.977102	0.965724	0.970483	0.974949	0.971708	0.959926	0.962017	0.959273	0.976706	0.977641	0.978615	0.965834	0.965834	0.994953	0.997861	1	0.997407	0.965834	0.962158	0.964312	0.986285	0.971446	0.960975	0.972129	0.973541	0.973482	0.966689	0.94895	0.97411	0.969332	0.970137	0.986285
GSE180313_GSM5460742_Control	0.854186	0	0	0.686026	1	0.667629	0.690814	0.674655	0.692733	0.695912	0.67735	0.675341	0.698316	0.678941	0.685316	0.700472	0.685502	0.679817	0.702175	0.685003	0.684296	0.687673	0.707213	0.70808	0.710199	0.705037	0.685634	0.686255	0.7509	0.7509	0.685362	0.794571	1	0.769479	0.7509	0.704986	0.70464	0.698587	0.702359	0.706682	0.7031	0.70318	0.702763	0.70499	0.680964	0.702825	0.703722	0.704226	0.698587
GSE180313_GSM5460743_Control	0.91522	1	1	0.786009	1	0.769596	0.781981	0.767603	0.792517	0.78978	0.776907	0.773835	0.789544	0.779668	0.733771	0.798213	0.733568	0.783127	0.791006	0.778397	0.782431	0.780515	0.785518	0.787524	0.785677	0.806236	0.785855	0.787217	0.81434	0.81434	0.821114	0.898778	1	0.890357	0.81434	0.745208	0.745858	0.753547	0.747121	0.746469	0.748178	0.74899	0.74857	0.747349	0.720266	0.748962	0.747362	0.74826	0.753547
GSE180313_GSM5460744_Control	0.894715	0	1	0.71947	1	0.711807	0.723808	0.715998	0.72857	0.731597	0.722553	0.719617	0.734068	0.724989	0.717079	0.737773	0.717383	0.727168	0.738334	0.728942	0.730191	0.731884	0.742408	0.743744	0.745729	0.743361	0.732656	0.733692	0.798751	0.798751	0.747719	0.827197	1	0.806538	0.798751	0.74027	0.74106	0.746731	0.741969	0.742329	0.743415	0.744332	0.74373	0.743039	0.717453	0.744173	0.742679	0.743885	0.746731
GSE180313_GSM5460745_Control	0.908646	1	1	0.743788	1	0.728302	0.74271	0.729287	0.751313	0.75054	0.738213	0.734801	0.751509	0.741229	0.71037	0.758807	0.711554	0.744612	0.754406	0.742393	0.745706	0.745272	0.752792	0.754633	0.754506	0.766796	0.749274	0.750733	0.780165	0.780165	0.780446	0.870892	1	0.858402	0.780165	0.701235	0.700799	0.693885	0.698265	0.702918	0.699	0.699053	0.698624	0.701055	0.677253	0.698675	0.699706	0.700197	0.693885
GSE180313_GSM5460746_Control	0.80253	0	0	0.641104	0	0.60909	0.649991	0.62328	0.6435	0.649918	0.617897	0.617882	0.653364	0.617422	0.671159	0.649168	0.671704	0.614718	0.657553	0.629701	0.623531	0.631942	0.669419	0.669073	0.674119	0.648899	0.621591	0.62094	0.743954	0.743954	0.5717	0.702495	1	0.666377	0.743954	0.68348	0.682782	0.663528	0.6777	0.686769	0.678807	0.678515	0.677829	0.683246	0.663279	0.677722	0.680535	0.681276	0.663528
GSE180313_GSM5460747_Control	0.87099	1	0	0.715066	1	0.690686	0.717055	0.696199	0.721651	0.723014	0.700449	0.698156	0.724704	0.702284	0.700159	0.728885	0.700438	0.703589	0.72801	0.707183	0.707259	0.709793	0.730124	0.731388	0.732446	0.734621	0.708906	0.709624	0.767607	0.767607	0.712884	0.828974	1	0.807489	0.767607	0.703888	0.70369	0.693424	0.700767	0.706602	0.7019	0.701991	0.70138	0.704586	0.682752	0.701446	0.702766	0.703597	0.693424
GSE180313_GSM5460748_Control	0.318209	0	0	0.429171	0	0.430764	0.452537	0.454146	0.411309	0.427792	0.419604	0.428543	0.43236	0.411181	0.538524	0.402106	0.538276	0.398483	0.432731	0.429303	0.410462	0.425846	0.465039	0.45831	0.471154	0.379569	0.398747	0.394298	0.481195	0.481195	0.265202	0.219977	0	0.191705	0.481195	0.54249	0.535921	0.443716	0.512775	0.544704	0.509702	0.504193	0.504686	0.527789	0.524635	0.502159	0.519568	0.516317	0.443716
GSE180313_GSM5460729_Treat	0.993607	1	1	0.942145	1	0.941051	0.935213	0.933942	0.950058	0.945777	0.947967	0.944201	0.945189	0.951249	0.874494	0.95497	0.875718	0.955529	0.946527	0.946723	0.952851	0.948666	0.937955	0.940635	0.937203	0.962068	0.956812	0.958274	0.960036	0.960036	0.98542	0.995033	1	0.99517	0.960036	0.872962	0.876062	0.913554	0.885992	0.872775	0.887712	0.890213	0.88982	0.880193	0.851535	0.890966	0.88346	0.885203	0.913554
GSE180313_GSM5460730_Treat	0.992008	1	1	0.934713	1	0.930642	0.927028	0.923393	0.942443	0.937618	0.938476	0.934348	0.936917	0.942079	0.864756	0.947316	0.866071	0.946756	0.938248	0.937449	0.944011	0.939638	0.929175	0.931951	0.928372	0.954992	0.948354	0.949967	0.954614	0.954614	0.980759	0.993425	1	0.99368	0.954614	0.862306	0.865337	0.902256	0.874966	0.862284	0.876733	0.879219	0.878796	0.869453	0.84052	0.879938	0.872572	0.874343	0.902256
GSE180313_GSM5460731_Treat	0.948098	1	1	0.850677	1	0.858439	0.845813	0.852455	0.861632	0.858217	0.867956	0.863373	0.858696	0.872031	0.803024	0.869286	0.804163	0.877327	0.861628	0.867995	0.874869	0.87066	0.855998	0.858684	0.856632	0.878541	0.879895	0.881828	0.90384	0.90384	0.926588	0.948838	1	0.951696	0.90384	0.832226	0.834847	0.868634	0.843233	0.832352	0.844896	0.847169	0.846748	0.838512	0.808848	0.847798	0.841192	0.842825	0.868634
GSE180313_GSM5460732_Treat	0.860348	1	1	0.781757	1	0.78931	0.780011	0.787685	0.789717	0.788241	0.798371	0.79485	0.790044	0.801442	0.761661	0.795818	0.762853	0.805129	0.794034	0.800588	0.804722	0.802999	0.795266	0.79692	0.797262	0.802177	0.808316	0.809738	0.864304	0.864304	0.844244	0.87286	1	0.874342	0.864304	0.802195	0.804123	0.830519	0.810307	0.802451	0.811656	0.813434	0.813069	0.806925	0.777372	0.813896	0.808854	0.810156	0.830519
GSE180313_GSM5460733_Treat	0.995605	1	1	0.956241	1	0.953355	0.949555	0.946641	0.962641	0.958601	0.958971	0.955747	0.95782	0.961778	0.887352	0.96646	0.888399	0.965468	0.958648	0.957518	0.962958	0.959121	0.950126	0.952558	0.949013	0.972425	0.966361	0.967607	0.970911	0.970911	0.990001	0.997252	1	0.997458	0.970911	0.876665	0.879771	0.918206	0.889978	0.876195	0.891626	0.894149	0.893794	0.883824	0.85488	0.894949	0.887269	0.888959	0.918206
GSE180313_GSM5460734_Treat	0.987925	1	1	0.921302	1	0.922561	0.913973	0.915043	0.930183	0.925504	0.930281	0.9261	0.925033	0.933968	0.854976	0.935908	0.855686	0.938833	0.926779	0.929015	0.935846	0.931206	0.918169	0.92104	0.917625	0.944221	0.940377	0.94207	0.945511	0.945511	0.976123	0.989511	1	0.989903	0.945511	0.847719	0.850677	0.886325	0.859815	0.848071	0.861715	0.864197	0.863698	0.854862	0.825761	0.864842	0.857703	0.859568	0.886325
GSE180313_GSM5460735_Treat	0.995377	1	1	0.949609	1	0.944286	0.941904	0.93721	0.956177	0.951436	0.950797	0.947174	0.950625	0.95396	0.877008	0.960209	0.878018	0.958108	0.951677	0.949431	0.955426	0.951277	0.942631	0.9453	0.941596	0.966987	0.959265	0.96068	0.963216	0.963216	0.986814	0.996339	1	0.996718	0.963216	0.855335	0.858232	0.893669	0.867364	0.855419	0.869061	0.871426	0.871022	0.862177	0.833078	0.87211	0.865111	0.866803	0.893669
GSE180313_GSM5460736_Treat	0.987152	1	1	0.918073	1	0.911124	0.909764	0.903603	0.926619	0.92127	0.91984	0.915295	0.920436	0.923849	0.843592	0.932151	0.845092	0.929091	0.921814	0.918914	0.926131	0.921383	0.911583	0.914608	0.910608	0.941022	0.931037	0.93288	0.939385	0.939385	0.970269	0.989284	1	0.990087	0.939385	0.840361	0.843088	0.877827	0.851835	0.840402	0.853506	0.855832	0.855419	0.846852	0.817512	0.856492	0.849673	0.851328	0.877827
GSE180313_GSM5460737_Treat	0.983833	1	1	0.909935	1	0.912576	0.902617	0.905175	0.919537	0.914769	0.921065	0.916635	0.914541	0.924967	0.847084	0.925774	0.84807	0.930079	0.916712	0.920081	0.927128	0.922453	0.908581	0.911519	0.908337	0.934611	0.931898	0.93369	0.935219	0.935219	0.970517	0.985443	1	0.986333	0.935219	0.847313	0.850224	0.884658	0.859053	0.847809	0.860932	0.863336	0.86284	0.854361	0.825425	0.863948	0.857062	0.858898	0.884658
GSE180313_GSM5460738_Treat	0.994955	1	1	0.954248	1	0.950725	0.946901	0.943749	0.959997	0.955482	0.956473	0.953137	0.954541	0.95939	0.88215	0.963416	0.883252	0.963242	0.955221	0.954924	0.960604	0.956584	0.946226	0.948684	0.945029	0.969572	0.964166	0.965473	0.965219	0.965219	0.989195	0.996592	1	0.996927	0.965219	0.866872	0.869935	0.90631	0.879548	0.866901	0.881303	0.883758	0.88334	0.874083	0.846147	0.884465	0.877177	0.878944	0.90631
GSE180313_GSM5460739_Treat	0.994097	1	1	0.949062	1	0.944984	0.941795	0.938137	0.95557	0.951054	0.951646	0.948032	0.950239	0.954787	0.881495	0.959485	0.88282	0.958871	0.951164	0.950461	0.956317	0.952322	0.942334	0.944858	0.941348	0.96605	0.96009	0.96148	0.965996	0.965996	0.987005	0.995702	1	0.996228	0.965996	0.876295	0.879444	0.916415	0.889332	0.876267	0.891109	0.893612	0.893194	0.883681	0.855717	0.89434	0.886881	0.888674	0.916415
GSE180313_GSM5460740_Treat	0.97534	1	1	0.908996	1	0.910463	0.901522	0.902995	0.917588	0.912668	0.918205	0.914	0.912143	0.921938	0.84356	0.923021	0.844561	0.926909	0.913785	0.916911	0.923831	0.919113	0.905157	0.907925	0.90452	0.931479	0.928471	0.930216	0.939193	0.939193	0.967557	0.983149	1	0.984197	0.939193	0.85479	0.857743	0.894557	0.867201	0.854762	0.868952	0.871422	0.870999	0.861771	0.832161	0.872135	0.864841	0.866587	0.894557
GSE180313_GSM5460741_Treat	0.984874	1	1	0.880021	1	0.880298	0.873789	0.873356	0.892764	0.888717	0.891391	0.886081	0.889095	0.896079	0.818354	0.901955	0.819853	0.902073	0.892418	0.891604	0.899449	0.894744	0.884733	0.888168	0.88526	0.912726	0.905138	0.907305	0.92008	0.92008	0.952059	0.97984	1	0.978052	0.92008	0.835949	0.838632	0.873664	0.847377	0.835897	0.849036	0.851376	0.850965	0.842338	0.812746	0.852046	0.845186	0.846829	0.873664
GSE230585_GSM7228575_Control	0.724757	0	0	0.583034	0	0.583967	0.597661	0.597151	0.584111	0.594474	0.588123	0.589425	0.599044	0.586639	0.63317	0.589043	0.63392	0.583105	0.603539	0.59755	0.590818	0.598643	0.621371	0.619853	0.627043	0.584076	0.588029	0.587048	0.652453	0.652453	0.536384	0.584486	1	0.537	0.652453	0.657654	0.655658	0.624679	0.647496	0.659812	0.647379	0.645985	0.645723	0.653904	0.635792	0.645103	0.650566	0.650195	0.624679
GSE230585_GSM7228576_Control	0.849557	0	1	0.714125	1	0.719493	0.719425	0.722909	0.722774	0.726322	0.727865	0.725661	0.729255	0.729649	0.718331	0.730905	0.719426	0.731168	0.733788	0.73282	0.733547	0.734989	0.74011	0.741015	0.743407	0.734603	0.735236	0.735945	0.794423	0.794423	0.745054	0.798689	1	0.777988	0.794423	0.742943	0.743373	0.745795	0.743569	0.744428	0.744444	0.744924	0.744553	0.744559	0.719274	0.744787	0.744153	0.74488	0.745795
GSE230585_GSM7228577_Control	0.704858	0	0	0.645149	0	0.642847	0.6532	0.651421	0.64493	0.650519	0.645011	0.646074	0.653247	0.64384	0.667249	0.647068	0.66665	0.64133	0.65599	0.650872	0.646189	0.651343	0.667368	0.666333	0.670743	0.644106	0.644096	0.643349	0.71767	0.71767	0.612395	0.648182	1	0.631034	0.71767	0.677868	0.676397	0.651624	0.669856	0.680036	0.669933	0.668873	0.668596	0.67529	0.654941	0.668126	0.672477	0.672327	0.651624
GSE230585_GSM7228578_Treat	0.99023	1	1	0.93476	1	0.934238	0.927805	0.927184	0.942855	0.938475	0.941448	0.937581	0.937907	0.944825	0.870403	0.94787	0.871477	0.949236	0.9393	0.940295	0.94653	0.942305	0.930843	0.933501	0.930139	0.955249	0.950616	0.952132	0.958549	0.958549	0.981528	0.99264	1	0.993083	0.958549	0.87491	0.878092	0.915985	0.888163	0.874836	0.889973	0.892537	0.89211	0.882372	0.853621	0.893286	0.88565	0.887469	0.915985
GSE230585_GSM7228581_Treat	0.994965	1	1	0.950972	1	0.947968	0.943807	0.940692	0.957608	0.953243	0.953934	0.950451	0.952322	0.956991	0.876061	0.961649	0.877184	0.96104	0.953081	0.952298	0.958264	0.954036	0.943723	0.946306	0.942509	0.968147	0.962014	0.963392	0.959308	0.959308	0.988493	0.996531	1	0.996708	0.959308	0.866773	0.869765	0.907188	0.879562	0.866408	0.881172	0.883611	0.883262	0.873693	0.84484	0.884381	0.876978	0.878621	0.907188
GSE230585_GSM7228585_Treat	0.994615	1	1	0.945002	1	0.939848	0.937472	0.932593	0.952279	0.947635	0.946914	0.943062	0.946815	0.950273	0.871611	0.956797	0.872693	0.954655	0.947888	0.945643	0.951921	0.947635	0.938462	0.941217	0.937421	0.963911	0.95598	0.957478	0.957364	0.957364	0.985195	0.995708	1	0.995968	0.957364	0.867103	0.870283	0.90743	0.880113	0.867311	0.88203	0.884603	0.884121	0.874675	0.846502	0.885302	0.877781	0.879687	0.90743
GSE230585_GSM7228588_Treat	0.990906	1	1	0.929915	1	0.924108	0.922051	0.917133	0.937839	0.932858	0.932667	0.928343	0.932251	0.936429	0.862805	0.94292	0.863808	0.941258	0.933801	0.932034	0.938662	0.934394	0.924923	0.927763	0.924298	0.950941	0.943154	0.944831	0.956912	0.956912	0.977221	0.992109	1	0.992649	0.956912	0.861098	0.864267	0.9013	0.87396	0.861478	0.875961	0.878564	0.878041	0.868724	0.839903	0.879238	0.871734	0.873702	0.9013
GSE230585_GSM7228590_Treat	0.975181	1	1	0.879813	1	0.866913	0.8708	0.860556	0.888391	0.882362	0.877901	0.872717	0.88185	0.882498	0.810206	0.89454	0.81154	0.888388	0.883992	0.878346	0.885935	0.881461	0.8747	0.877867	0.874419	0.905021	0.891554	0.893711	0.918322	0.918322	0.940297	0.97605	1	0.977083	0.918322	0.804501	0.80669	0.837189	0.813844	0.804683	0.815425	0.817518	0.81708	0.809883	0.779803	0.818055	0.812152	0.813663	0.837189
GSE249925_GSM7967222_Control	0.46685	0	0	0.425214	0	0.422469	0.452326	0.449199	0.41778	0.436854	0.420469	0.426974	0.444104	0.413955	0.555748	0.417895	0.555427	0.402708	0.449212	0.435693	0.417572	0.43469	0.484541	0.479604	0.493568	0.400483	0.40751	0.403724	0.515519	0.515519	0.271638	0.270025	1	0.229667	0.515519	0.596246	0.592487	0.527847	0.57657	0.60037	0.576068	0.573051	0.572669	0.589028	0.57993	0.571303	0.58252	0.581614	0.527847
GSE249925_GSM7967223_Control	0.674626	0	0	0.548995	0	0.543181	0.56803	0.56242	0.550183	0.563517	0.548286	0.550735	0.569488	0.545461	0.630726	0.555479	0.630567	0.539306	0.575217	0.561641	0.550699	0.562643	0.598781	0.596632	0.605924	0.547671	0.54545	0.543502	0.658593	0.658593	0.453742	0.495164	1	0.461177	0.658593	0.679745	0.678748	0.654896	0.672642	0.683024	0.673469	0.672829	0.672234	0.678741	0.659283	0.671962	0.675701	0.676188	0.654896
GSE249925_GSM7967224_Control	0.320225	0	0	0.395339	0	0.403914	0.422893	0.429495	0.381229	0.400405	0.39459	0.403339	0.406261	0.386265	0.527374	0.375311	0.526676	0.373355	0.408184	0.406335	0.386725	0.403393	0.44373	0.437031	0.451222	0.353025	0.374914	0.370445	0.456814	0.456814	0.236838	0.18527	0	0.163396	0.456814	0.591804	0.587092	0.522645	0.570627	0.593446	0.568609	0.564843	0.56511	0.58138	0.569967	0.56339	0.575517	0.573325	0.522645
GSE249925_GSM7967225_Control	0.5751	0	0	0.544689	0	0.555701	0.565617	0.572574	0.544808	0.55956	0.557457	0.560523	0.565293	0.554219	0.626459	0.548878	0.627344	0.548007	0.569979	0.568297	0.557838	0.568536	0.594263	0.591398	0.600792	0.538476	0.552443	0.550428	0.649867	0.649867	0.466847	0.467904	1	0.422301	0.649867	0.680181	0.678656	0.655688	0.672538	0.681737	0.672385	0.671308	0.671139	0.67728	0.657491	0.670657	0.674791	0.674474	0.655688
GSE249925_GSM7967226_Control	0.131125	0	0	0.259094	0	0.285316	0.292867	0.315224	0.24305	0.265781	0.271253	0.282395	0.273213	0.260927	0.449807	0.236226	0.447964	0.245688	0.276053	0.283257	0.260006	0.278917	0.3218	0.31322	0.331562	0.210829	0.245949	0.240693	0.315044	0.315044	0.111525	0.0608953	0	0.0481121	0.315044	0.500497	0.493014	0.388619	0.466373	0.503557	0.463271	0.457218	0.457583	0.484082	0.485065	0.454818	0.474454	0.471059	0.388619
GSE249925_GSM7967228_Control	0.529312	0	0	0.521292	0	0.530657	0.542444	0.549589	0.516752	0.531512	0.530034	0.534402	0.537297	0.5256	0.616147	0.51708	0.61688	0.517799	0.541473	0.541041	0.528395	0.540471	0.568962	0.565147	0.575864	0.503511	0.521426	0.518803	0.644472	0.644472	0.423054	0.398804	1	0.368432	0.644472	0.665739	0.66355	0.635096	0.655805	0.666835	0.655105	0.653515	0.65353	0.661086	0.640631	0.652814	0.658236	0.657396	0.635096
GSE249925_GSM7967229_Control	0.342967	0	0	0.375557	0	0.38048	0.40534	0.408149	0.365452	0.386093	0.374021	0.382203	0.393169	0.366121	0.519527	0.36333	0.519501	0.353385	0.397068	0.38804	0.36811	0.385855	0.434636	0.428498	0.443313	0.342885	0.356579	0.352241	0.453679	0.453679	0.217014	0.192715	0	0.161879	0.453679	0.574518	0.569492	0.49904	0.551544	0.576679	0.549609	0.545636	0.545808	0.563589	0.55496	0.543999	0.557076	0.554898	0.49904
GSE249925_GSM7967231_Control	0.413149	0	0	0.38558	0	0.364892	0.412115	0.393896	0.375062	0.393396	0.361099	0.368612	0.399589	0.353741	0.516982	0.372966	0.517023	0.341435	0.402902	0.376885	0.357061	0.37543	0.436176	0.430647	0.444328	0.355217	0.346034	0.341909	0.445388	0.445388	0.208506	0.219233	0	0.198077	0.445388	0.566284	0.561506	0.488614	0.54307	0.569815	0.541901	0.538215	0.538024	0.556522	0.549151	0.536356	0.549401	0.547839	0.488614
GSE249925_GSM7967232_Control	0.336266	0	0	0.338181	0	0.341911	0.369909	0.371161	0.326638	0.348738	0.334524	0.343306	0.356036	0.326108	0.495376	0.324181	0.493545	0.312686	0.359834	0.349129	0.328026	0.346726	0.399935	0.393294	0.40947	0.302432	0.315861	0.3113	0.405698	0.405698	0.175671	0.15166	0	0.119813	0.405698	0.55266	0.547364	0.467101	0.527104	0.556346	0.525629	0.52146	0.521341	0.541703	0.535792	0.519449	0.533939	0.532075	0.467101
GSE249925_GSM7967233_Control	0.531607	0	0	0.508225	0	0.509252	0.528673	0.528697	0.502917	0.517365	0.506744	0.511836	0.522853	0.501708	0.593763	0.50335	0.594112	0.493186	0.526782	0.517476	0.503999	0.516505	0.553129	0.549509	0.559617	0.490439	0.496384	0.493513	0.600635	0.600635	0.391008	0.403493	1	0.358612	0.600635	0.617946	0.614464	0.56264	0.601254	0.620308	0.600271	0.597557	0.597491	0.610717	0.596965	0.59626	0.605677	0.604437	0.56264
GSE249925_GSM7967234_Control	0.398466	0	0	0.397185	0	0.416159	0.428052	0.44111	0.388981	0.410767	0.408429	0.416475	0.417899	0.400725	0.533819	0.38848	0.532912	0.388538	0.421893	0.420567	0.401893	0.418171	0.458965	0.453125	0.46752	0.368026	0.390837	0.386659	0.482151	0.482151	0.255584	0.218564	0	0.172816	0.482151	0.563014	0.557672	0.476766	0.537471	0.5663	0.53562	0.531211	0.531274	0.551664	0.545629	0.529262	0.544054	0.541891	0.476766
GSE249925_GSM7967235_Control	0.286015	0	0	0.374723	0	0.378002	0.402191	0.405058	0.358877	0.377958	0.368153	0.377389	0.384089	0.359384	0.512554	0.351981	0.511675	0.345852	0.386341	0.380376	0.359754	0.377189	0.423925	0.416991	0.431776	0.329079	0.347348	0.342665	0.433391	0.433391	0.206904	0.168324	0	0.142803	0.433391	0.54841	0.54256	0.457408	0.521111	0.551387	0.518918	0.514169	0.514328	0.535797	0.531115	0.512161	0.52788	0.525393	0.457408
GSE249925_GSM7967236_Control	0.637069	0	0	0.519159	0	0.510007	0.53801	0.52874	0.516978	0.530389	0.510178	0.514084	0.535524	0.50625	0.588737	0.520568	0.588312	0.499095	0.539788	0.521698	0.509877	0.521715	0.562063	0.559517	0.568212	0.511823	0.503735	0.501456	0.564643	0.564643	0.408976	0.475751	1	0.417535	0.564643	0.619329	0.616265	0.568287	0.60401	0.622166	0.603569	0.601307	0.601029	0.613349	0.599858	0.600012	0.608456	0.607691	0.568287
GSE249925_GSM7967237_Control	0.353579	0	0	0.378522	0	0.39027	0.408438	0.416322	0.366752	0.387715	0.381458	0.390109	0.394141	0.373214	0.516701	0.363352	0.515332	0.360338	0.396825	0.393681	0.374009	0.390907	0.433526	0.427041	0.4417	0.341593	0.36227	0.357834	0.424957	0.424957	0.223858	0.184581	0	0.150914	0.424957	0.544692	0.538922	0.451386	0.517032	0.548368	0.515152	0.510457	0.51046	0.532543	0.529014	0.50832	0.524247	0.522016	0.451386
GSE249925_GSM7967238_Control	0.4945	0	0	0.502685	0	0.492485	0.522117	0.513463	0.489508	0.503616	0.488512	0.494478	0.507724	0.482647	0.587887	0.483937	0.586467	0.472936	0.508868	0.499692	0.484561	0.498279	0.535552	0.530584	0.541701	0.466539	0.475795	0.472473	0.56241	0.56241	0.358523	0.348659	1	0.306346	0.56241	0.59935	0.5957	0.532964	0.580162	0.603475	0.579716	0.576795	0.576409	0.592374	0.581964	0.575089	0.585999	0.585141	0.532964
GSE249925_GSM7967239_Control	0.43946	0	0	0.475073	0	0.487132	0.498824	0.507499	0.465956	0.482791	0.480872	0.48747	0.488068	0.474522	0.575848	0.463387	0.57542	0.464427	0.490459	0.490827	0.475451	0.488839	0.519824	0.51478	0.526448	0.445699	0.466277	0.462798	0.563756	0.563756	0.34944	0.30374	0	0.272874	0.563756	0.593207	0.588769	0.522363	0.572077	0.595907	0.570563	0.566949	0.566993	0.583787	0.573062	0.565346	0.577508	0.575728	0.522363
GSE249925_GSM7967240_Control	0.644801	0	0	0.577926	0	0.566913	0.594134	0.584793	0.57716	0.588551	0.57151	0.573865	0.593852	0.568803	0.649187	0.580437	0.649236	0.563004	0.598892	0.583774	0.573482	0.584579	0.620778	0.618678	0.627221	0.572674	0.568484	0.566626	0.708894	0.708894	0.485163	0.53212	1	0.493231	0.708894	0.701279	0.700866	0.688158	0.697343	0.703882	0.698273	0.698154	0.697611	0.701408	0.679445	0.697579	0.699429	0.700077	0.688158
GSE249925_GSM7967241_Control	0.717376	0	0	0.622988	0	0.630456	0.635859	0.640898	0.626068	0.635121	0.635661	0.636054	0.639453	0.635005	0.667456	0.63159	0.668573	0.63276	0.644024	0.643834	0.639013	0.64517	0.659885	0.658782	0.665017	0.628072	0.637332	0.636765	0.715461	0.715461	0.602474	0.633409	1	0.6004	0.715461	0.673	0.671408	0.64397	0.664345	0.675262	0.664408	0.663245	0.662948	0.670194	0.651693	0.662429	0.66717	0.667002	0.64397
GSE249925_GSM7967242_Control	0.265127	0	0	0.338459	0	0.340722	0.369043	0.370401	0.32342	0.344497	0.331623	0.341115	0.351234	0.322577	0.498877	0.317583	0.498797	0.308418	0.353856	0.345822	0.323797	0.342903	0.394122	0.386725	0.402879	0.294082	0.310883	0.306033	0.416624	0.416624	0.1677	0.134852	0	0.113145	0.416624	0.529021	0.522562	0.430607	0.499227	0.531989	0.496714	0.491509	0.491739	0.514984	0.512597	0.489365	0.506465	0.503643	0.430607
GSE249925_GSM7967243_Control	0.60695	0	0	0.574245	0	0.582147	0.591065	0.59604	0.573144	0.585003	0.58213	0.585161	0.589529	0.57904	0.635213	0.575659	0.634893	0.573504	0.593106	0.590427	0.581351	0.590181	0.613189	0.610718	0.618459	0.566769	0.576455	0.57462	0.658457	0.658457	0.505422	0.508009	1	0.470336	0.658457	0.671233	0.669466	0.640515	0.661937	0.673401	0.661804	0.660457	0.660239	0.66793	0.648367	0.659635	0.664798	0.664444	0.640515
GSE249925_GSM7967244_Control	0.446877	0	0	0.493561	0	0.489225	0.512778	0.509194	0.480916	0.494598	0.481714	0.488709	0.498402	0.474998	0.57416	0.475127	0.57318	0.464499	0.499088	0.490948	0.475253	0.488557	0.524338	0.519334	0.529448	0.457912	0.465623	0.461948	0.525399	0.525399	0.344051	0.324494	0	0.298948	0.525399	0.568001	0.56294	0.482867	0.543111	0.571781	0.541573	0.537348	0.537291	0.557475	0.551463	0.535364	0.549825	0.547936	0.482867
GSE249925_GSM7967252_Control	0.190813	0	0	0.314558	0	0.325244	0.345912	0.354595	0.297487	0.318898	0.312934	0.323422	0.325445	0.303112	0.481133	0.289887	0.481433	0.288312	0.32734	0.325495	0.302896	0.321666	0.368792	0.360717	0.377454	0.264816	0.289303	0.284202	0.41106	0.41106	0.149093	0.101136	0	0.0851176	0.41106	0.481487	0.473493	0.361908	0.44486	0.484944	0.441581	0.435096	0.435476	0.463974	0.468059	0.432516	0.45359	0.449969	0.361908
GSE249925_GSM7967253_Control	0.781586	0	0	0.63674	0	0.621322	0.644748	0.631966	0.639306	0.644828	0.627061	0.627275	0.647972	0.626577	0.657102	0.644427	0.657565	0.624515	0.651824	0.635551	0.630925	0.637082	0.662316	0.662013	0.666282	0.644444	0.629475	0.629002	0.706538	0.706538	0.59448	0.683934	1	0.661428	0.706538	0.682444	0.681326	0.663056	0.676173	0.684485	0.676569	0.675966	0.675589	0.680751	0.659268	0.675336	0.678429	0.678572	0.663056
GSE249925_GSM7967163_Treat	0.988728	1	1	0.926553	1	0.919535	0.918094	0.912137	0.934256	0.928815	0.92799	0.923587	0.927909	0.931855	0.853312	0.939096	0.854521	0.936886	0.929104	0.92705	0.934016	0.929417	0.91902	0.92192	0.918003	0.947434	0.938707	0.940462	0.946244	0.946244	0.975181	0.99091	1	0.992106	0.946244	0.853016	0.855978	0.892666	0.86539	0.853072	0.867182	0.869662	0.869221	0.860049	0.830578	0.870364	0.863079	0.864855	0.892666
GSE249925_GSM7967164_Treat	0.992895	1	1	0.927417	1	0.925342	0.920004	0.917384	0.936637	0.932071	0.933176	0.928849	0.931424	0.937004	0.850322	0.94274	0.851376	0.942048	0.932979	0.931814	0.938962	0.934114	0.923302	0.926361	0.922504	0.951168	0.943679	0.945437	0.946642	0.946642	0.979216	0.993394	1	0.992799	0.946642	0.856489	0.859343	0.898459	0.869304	0.855637	0.870765	0.873218	0.872937	0.862974	0.832474	0.874064	0.866475	0.867984	0.898459
GSE249925_GSM7967165_Treat	0.988312	1	1	0.92873	1	0.932795	0.92216	0.925568	0.93765	0.933505	0.939882	0.936007	0.933213	0.943283	0.867551	0.943291	0.868479	0.94776	0.93503	0.938585	0.944937	0.940585	0.927316	0.930018	0.926903	0.95094	0.94909	0.950633	0.953535	0.953535	0.980963	0.991367	1	0.991357	0.953535	0.866618	0.869749	0.906738	0.879499	0.866763	0.881364	0.883903	0.883441	0.874051	0.84548	0.884606	0.877153	0.879013	0.906738
GSE249925_GSM7967166_Treat	0.990793	1	1	0.932183	1	0.934098	0.925574	0.926713	0.941366	0.937252	0.941395	0.937423	0.936824	0.944872	0.865945	0.947189	0.866797	0.949428	0.938477	0.940102	0.946587	0.942159	0.929999	0.932807	0.929381	0.954907	0.950813	0.95238	0.946671	0.946671	0.982316	0.993186	1	0.993077	0.946671	0.858355	0.861517	0.897658	0.871017	0.8589	0.873056	0.875631	0.875085	0.866021	0.838064	0.87627	0.86891	0.870909	0.897658
GSE249925_GSM7967167_Treat	0.981967	1	1	0.905882	1	0.909307	0.898841	0.90206	0.915327	0.910772	0.917932	0.913467	0.910698	0.921873	0.84642	0.921668	0.847466	0.927029	0.913058	0.917121	0.92416	0.919563	0.905729	0.908597	0.905764	0.930489	0.928987	0.930807	0.944244	0.944244	0.968523	0.984468	1	0.984492	0.944244	0.839353	0.842122	0.877786	0.851049	0.839396	0.852792	0.855202	0.854761	0.845977	0.815843	0.855874	0.848854	0.850572	0.877786
GSE249925_GSM7967227_Treat	0.992898	1	1	0.937901	1	0.936644	0.931049	0.929722	0.946383	0.942116	0.944353	0.940361	0.941659	0.947811	0.874227	0.951678	0.87554	0.952257	0.943232	0.943479	0.949709	0.9456	0.934898	0.937626	0.934324	0.959069	0.953824	0.955347	0.960127	0.960127	0.983624	0.994045	1	0.994422	0.960127	0.883103	0.886372	0.923483	0.896445	0.883216	0.898322	0.900887	0.900431	0.89081	0.863428	0.901604	0.89402	0.895907	0.923483
GSE249925_GSM7967168_Treat	0.979777	1	1	0.902067	1	0.899491	0.89459	0.892419	0.911066	0.906134	0.908402	0.903866	0.905573	0.912409	0.837201	0.91694	0.838608	0.917647	0.907236	0.90772	0.914805	0.910214	0.898282	0.901131	0.897751	0.925894	0.919715	0.921574	0.942452	0.942452	0.961218	0.981481	1	0.982999	0.942452	0.836919	0.83947	0.87354	0.847924	0.836715	0.849402	0.851598	0.851261	0.842899	0.812849	0.852274	0.84571	0.847191	0.87354
GSE249925_GSM7967169_Treat	0.969536	1	1	0.876167	1	0.868221	0.8691	0.862158	0.886722	0.881955	0.878497	0.873666	0.8818	0.882758	0.813323	0.894088	0.814023	0.888221	0.884254	0.87875	0.885819	0.881569	0.875813	0.878948	0.875616	0.904259	0.89099	0.892971	0.915942	0.915942	0.936848	0.972842	1	0.973143	0.915942	0.824797	0.827475	0.860015	0.835531	0.825499	0.837465	0.83981	0.839258	0.831451	0.802086	0.840345	0.833837	0.835684	0.860015
GSE249925_GSM7967230_Treat	0.98387	1	1	0.895946	1	0.886687	0.88726	0.879417	0.904911	0.899225	0.897097	0.891972	0.89851	0.901626	0.820952	0.911097	0.821795	0.907471	0.900279	0.896854	0.904641	0.899792	0.890151	0.893354	0.889583	0.921065	0.910164	0.91226	0.917264	0.917264	0.955654	0.982429	1	0.982889	0.917264	0.826587	0.829294	0.86207	0.837464	0.827242	0.839392	0.841749	0.841202	0.833292	0.804377	0.842293	0.835726	0.837577	0.86207
GSE249925_GSM7967170_Treat	0.989281	1	1	0.927313	1	0.922426	0.919561	0.915248	0.935254	0.930319	0.930835	0.926504	0.929607	0.934623	0.858766	0.940333	0.860057	0.939527	0.930975	0.930027	0.936794	0.932372	0.921768	0.924574	0.921059	0.948398	0.941363	0.94307	0.954399	0.954399	0.976484	0.991205	1	0.991781	0.954399	0.860776	0.863805	0.901792	0.87364	0.860575	0.875384	0.877916	0.877507	0.86788	0.838272	0.878671	0.871125	0.872876	0.901792
GSE249925_GSM7967171_Treat	0.992433	1	1	0.938661	1	0.932659	0.930684	0.925101	0.946001	0.941001	0.939811	0.935832	0.940015	0.943315	0.861873	0.950574	0.862963	0.947942	0.940948	0.938385	0.944995	0.940442	0.930754	0.933588	0.929544	0.958176	0.949298	0.950896	0.953983	0.953983	0.981707	0.994159	1	0.994768	0.953983	0.861077	0.864024	0.901929	0.873804	0.860657	0.875414	0.877875	0.877525	0.867899	0.83806	0.878655	0.8712	0.872835	0.901929
GSE249925_GSM7967172_Treat	0.992074	1	1	0.938959	1	0.936899	0.931524	0.92945	0.946581	0.941939	0.943779	0.939929	0.941104	0.947163	0.866638	0.951301	0.867669	0.951626	0.942157	0.942327	0.948743	0.944301	0.932631	0.93537	0.931627	0.958671	0.952887	0.954422	0.952697	0.952697	0.983645	0.993816	1	0.99447	0.952697	0.866168	0.86921	0.90621	0.878917	0.86606	0.88063	0.883093	0.882698	0.873287	0.844612	0.883828	0.876461	0.878188	0.90621
GSE249925_GSM7967173_Treat	0.991073	1	1	0.933354	1	0.92852	0.925496	0.921149	0.941011	0.936036	0.936185	0.932079	0.935189	0.939783	0.861255	0.945781	0.862421	0.944489	0.936329	0.935007	0.941638	0.93716	0.92666	0.929465	0.925649	0.953553	0.946011	0.947638	0.950976	0.950976	0.97934	0.992664	1	0.993276	0.950976	0.861869	0.864913	0.901487	0.874469	0.861958	0.876267	0.878747	0.87831	0.869076	0.840394	0.879449	0.872137	0.873931	0.901487
GSE249925_GSM7967184_Treat	0.995676	1	1	0.951485	1	0.947179	0.944311	0.940255	0.958125	0.95372	0.953711	0.950132	0.952877	0.956819	0.881095	0.962123	0.882389	0.960857	0.953751	0.95246	0.958299	0.954293	0.944693	0.947258	0.943617	0.968597	0.962029	0.963399	0.962675	0.962675	0.988076	0.996452	1	0.99685	0.962675	0.873163	0.876285	0.912854	0.886022	0.873215	0.887797	0.890272	0.889852	0.8805	0.852539	0.890986	0.88363	0.885415	0.912854
GSE249925_GSM7967174_Treat	0.982283	1	1	0.905021	1	0.899326	0.89678	0.892064	0.913646	0.908269	0.908475	0.903808	0.907658	0.912604	0.835016	0.919406	0.836402	0.917998	0.909403	0.907798	0.915101	0.910383	0.900123	0.903115	0.899545	0.92864	0.920168	0.922086	0.939756	0.939756	0.962344	0.984942	1	0.985367	0.939756	0.823975	0.826449	0.860378	0.834663	0.82389	0.836237	0.838478	0.838087	0.829878	0.799321	0.839126	0.832577	0.834118	0.860378
GSE249925_GSM7967175_Treat	0.986092	1	1	0.907884	1	0.910463	0.900766	0.902713	0.917792	0.913221	0.918558	0.914154	0.912919	0.922476	0.841214	0.924439	0.842192	0.927684	0.915022	0.917282	0.924526	0.919628	0.906472	0.909505	0.906138	0.933496	0.929405	0.931241	0.934903	0.934903	0.969584	0.986039	1	0.985797	0.934903	0.840942	0.843613	0.877456	0.852161	0.840986	0.85377	0.856021	0.855629	0.847289	0.818097	0.856666	0.850041	0.851646	0.877456
GSE249925_GSM7967176_Treat	0.962377	1	1	0.879931	1	0.87985	0.873038	0.872989	0.889091	0.884459	0.888602	0.884113	0.884125	0.892613	0.819567	0.895324	0.820322	0.897924	0.886073	0.887924	0.895027	0.890415	0.878069	0.880839	0.87781	0.90452	0.900034	0.901947	0.920643	0.920643	0.945753	0.970043	1	0.971253	0.920643	0.820381	0.822878	0.854797	0.830681	0.820783	0.832429	0.834662	0.834178	0.826522	0.796903	0.835213	0.828919	0.830607	0.854797
GSE249925_GSM7967177_Treat	0.984547	1	1	0.901521	1	0.894931	0.89338	0.887885	0.910764	0.905455	0.904918	0.900013	0.905013	0.909234	0.833029	0.917066	0.834082	0.914791	0.907079	0.904671	0.912077	0.907463	0.897995	0.901114	0.897664	0.92665	0.917307	0.919287	0.930697	0.930697	0.960159	0.984236	1	0.984571	0.930697	0.838439	0.84128	0.876411	0.85012	0.838793	0.851999	0.854444	0.853943	0.845332	0.815737	0.855073	0.848082	0.84991	0.876411
GSE249925_GSM7967178_Treat	0.984404	1	1	0.899629	1	0.893554	0.891788	0.886174	0.909549	0.904471	0.90274	0.898016	0.904007	0.906936	0.827877	0.916389	0.828657	0.912442	0.906074	0.902005	0.909459	0.904627	0.896597	0.899826	0.89605	0.926193	0.914643	0.916609	0.927804	0.927804	0.958516	0.984888	1	0.984265	0.927804	0.828039	0.830657	0.864316	0.838972	0.82827	0.840712	0.843022	0.84256	0.834389	0.804681	0.84363	0.837008	0.838704	0.864316
GSE249925_GSM7967179_Treat	0.981976	1	1	0.902606	1	0.901712	0.895108	0.894055	0.912149	0.907255	0.910088	0.905593	0.906678	0.914094	0.833393	0.918495	0.834432	0.919417	0.908403	0.908931	0.916266	0.911351	0.89894	0.901955	0.898323	0.927754	0.921263	0.92315	0.926357	0.926357	0.963552	0.983149	1	0.983991	0.926357	0.835972	0.838593	0.872585	0.847069	0.835979	0.848672	0.850927	0.850535	0.842206	0.812493	0.851575	0.844951	0.846541	0.872585
GSE249925_GSM7967180_Treat	0.96593	1	1	0.863886	1	0.852951	0.855677	0.84686	0.872462	0.866899	0.863455	0.858468	0.866403	0.867907	0.797006	0.878683	0.798328	0.873665	0.868412	0.863802	0.871203	0.866792	0.859549	0.862539	0.85933	0.889011	0.876711	0.878838	0.900726	0.900726	0.926872	0.966569	1	0.967396	0.900726	0.787013	0.788836	0.814451	0.794603	0.78749	0.796107	0.797936	0.797483	0.791654	0.761948	0.798342	0.793383	0.79478	0.814451
GSE249925_GSM7967181_Treat	0.987131	1	1	0.919845	1	0.916858	0.912145	0.909422	0.928478	0.923547	0.925101	0.920743	0.922886	0.928945	0.850589	0.934088	0.851698	0.933984	0.924412	0.924076	0.931059	0.92642	0.915052	0.917973	0.914349	0.942623	0.935768	0.937534	0.947782	0.947782	0.973208	0.989174	1	0.989936	0.947782	0.845153	0.848049	0.884508	0.857294	0.845232	0.859103	0.861584	0.861126	0.852075	0.822438	0.86227	0.855042	0.856826	0.884508
GSE249925_GSM7967182_Treat	0.979547	1	1	0.904305	1	0.906657	0.897473	0.899255	0.914517	0.910068	0.915424	0.910867	0.909906	0.919455	0.841556	0.92133	0.842796	0.924739	0.912163	0.914572	0.921792	0.917068	0.904045	0.907021	0.903803	0.930432	0.926748	0.928617	0.940326	0.940326	0.96738	0.984941	1	0.984726	0.940326	0.840682	0.843551	0.879816	0.852673	0.840843	0.854527	0.857022	0.856538	0.84759	0.817647	0.857691	0.850491	0.852307	0.879816
GSE249925_GSM7967183_Treat	0.940667	1	1	0.837127	1	0.820518	0.828009	0.814828	0.843162	0.836803	0.82968	0.82513	0.835532	0.83385	0.762814	0.847586	0.764226	0.839403	0.836286	0.82976	0.836888	0.832538	0.825874	0.828487	0.824864	0.857748	0.84228	0.844392	0.863381	0.863381	0.896203	0.945994	1	0.950518	0.863381	0.755553	0.756236	0.77288	0.759344	0.755126	0.759897	0.760869	0.760733	0.757195	0.728099	0.761197	0.758365	0.758878	0.77288
GSE249925_GSM7967185_Treat	0.98302	1	1	0.913933	1	0.906437	0.905122	0.898747	0.921375	0.915639	0.914365	0.910024	0.914554	0.91824	0.837303	0.926164	0.838651	0.923419	0.915566	0.913014	0.920219	0.915305	0.90497	0.907888	0.903844	0.934967	0.925071	0.926902	0.939502	0.939502	0.966146	0.98629	1	0.987699	0.939502	0.821853	0.824194	0.855942	0.831886	0.821835	0.833357	0.835441	0.835078	0.827438	0.797449	0.836043	0.829944	0.831391	0.855942
GSE249925_GSM7967186_Treat	0.934905	1	1	0.830452	1	0.825466	0.825135	0.821136	0.83928	0.835549	0.835086	0.830788	0.835671	0.8389	0.780772	0.845804	0.781447	0.843753	0.838027	0.836027	0.842038	0.838688	0.832107	0.834586	0.832554	0.854815	0.846696	0.848509	0.878226	0.878226	0.892017	0.932903	1	0.934698	0.878226	0.804515	0.806651	0.832543	0.812899	0.80534	0.814545	0.816444	0.815951	0.809934	0.781496	0.816834	0.811692	0.813253	0.832543
GSE249925_GSM7967187_Treat	0.945446	1	1	0.824164	1	0.818633	0.819227	0.814796	0.834753	0.831333	0.829393	0.824782	0.83224	0.833473	0.777848	0.84308	0.779101	0.83857	0.835979	0.83104	0.837195	0.83403	0.831675	0.834527	0.832716	0.853215	0.842137	0.84407	0.884661	0.884661	0.888783	0.944638	1	0.939067	0.884661	0.768362	0.769765	0.787345	0.773576	0.769458	0.775041	0.776494	0.775986	0.772235	0.74442	0.776673	0.773125	0.774438	0.787345
GSE249925_GSM7967188_Treat	0.978141	1	1	0.895617	1	0.886636	0.887176	0.87991	0.904062	0.898491	0.896662	0.891798	0.897901	0.900951	0.827854	0.909794	0.82901	0.906478	0.899717	0.896542	0.903835	0.899325	0.89054	0.893526	0.890119	0.91931	0.909046	0.911029	0.927553	0.927553	0.953371	0.980395	1	0.981544	0.927553	0.822505	0.825076	0.856824	0.83288	0.823119	0.834711	0.836966	0.836452	0.828863	0.799446	0.837498	0.8312	0.832951	0.856824
GSE249925_GSM7967189_Treat	0.991608	1	1	0.932579	1	0.926183	0.924825	0.918727	0.940396	0.935515	0.933791	0.929681	0.93459	0.937403	0.857951	0.945332	0.858945	0.942152	0.935632	0.932525	0.939224	0.934666	0.925611	0.928463	0.924485	0.953185	0.943638	0.945283	0.947205	0.947205	0.97785	0.992873	1	0.993125	0.947205	0.843994	0.846846	0.880234	0.855396	0.844585	0.857261	0.859604	0.859106	0.850929	0.822334	0.860186	0.853509	0.855326	0.880234
GSE249925_GSM7967190_Treat	0.982848	1	1	0.883622	1	0.878204	0.876507	0.871578	0.894793	0.890164	0.888793	0.883735	0.890233	0.893257	0.818617	0.902762	0.820266	0.89898	0.893102	0.888939	0.896424	0.891898	0.885095	0.888386	0.885149	0.913127	0.901845	0.903914	0.927185	0.927185	0.947799	0.98085	1	0.978607	0.927185	0.808306	0.810462	0.839026	0.817252	0.808656	0.818757	0.820703	0.820297	0.813587	0.784248	0.821202	0.81569	0.81713	0.839026
GSE249925_GSM7967191_Treat	0.981789	1	1	0.908269	1	0.904092	0.900448	0.897036	0.917068	0.911938	0.913224	0.908628	0.911426	0.917269	0.842803	0.922808	0.844014	0.922516	0.913219	0.912672	0.919755	0.915224	0.904359	0.907268	0.903808	0.931738	0.924672	0.926529	0.942211	0.942211	0.965057	0.985042	1	0.98594	0.942211	0.853435	0.85642	0.894073	0.866053	0.853363	0.867849	0.870384	0.869946	0.860502	0.830525	0.871114	0.863643	0.865427	0.894073
GSE249925_GSM7967192_Treat	0.99297	1	1	0.940847	1	0.938051	0.933393	0.930964	0.948204	0.943533	0.945042	0.941245	0.94285	0.948358	0.873389	0.952725	0.874693	0.952694	0.944104	0.943826	0.949996	0.945794	0.935353	0.938018	0.934472	0.959921	0.954012	0.955499	0.957874	0.957874	0.983784	0.9944	1	0.994812	0.957874	0.867987	0.870988	0.90703	0.88047	0.867957	0.882156	0.884558	0.884168	0.875018	0.846452	0.885269	0.878094	0.879796	0.90703
GSE249925_GSM7967245_Treat	0.986693	1	1	0.91849	1	0.914587	0.9106	0.906869	0.927177	0.922146	0.922569	0.918231	0.921422	0.926416	0.843757	0.932822	0.844848	0.931513	0.922893	0.92127	0.928399	0.92356	0.913204	0.916177	0.912294	0.941457	0.933162	0.93495	0.941045	0.941045	0.971661	0.989583	1	0.989417	0.941045	0.852092	0.854871	0.891827	0.864238	0.851617	0.865742	0.868098	0.867781	0.858505	0.828245	0.868864	0.861695	0.863226	0.891827
GSE249925_GSM7967193_Treat	0.991694	1	1	0.931492	1	0.926729	0.923956	0.919258	0.940065	0.935339	0.934561	0.930374	0.934608	0.938232	0.858538	0.945516	0.859687	0.943035	0.935961	0.933382	0.94014	0.935584	0.926269	0.929203	0.925289	0.953551	0.944606	0.946269	0.942339	0.942339	0.978691	0.993195	1	0.993315	0.942339	0.85334	0.856369	0.891107	0.865433	0.853908	0.867374	0.869826	0.869311	0.860675	0.832817	0.870439	0.863423	0.865325	0.891107
GSE249925_GSM7967194_Treat	0.978511	1	1	0.895342	1	0.886329	0.887006	0.878754	0.903961	0.898472	0.895122	0.89047	0.897425	0.899286	0.817672	0.909715	0.819232	0.904835	0.89854	0.894061	0.901624	0.896586	0.887615	0.890634	0.886532	0.919264	0.906851	0.908838	0.9114	0.9114	0.952948	0.980345	1	0.980993	0.9114	0.824588	0.826906	0.85795	0.83447	0.824584	0.835881	0.837896	0.837559	0.830088	0.800288	0.83849	0.83255	0.833947	0.85795
GSE249925_GSM7967195_Treat	0.990293	1	1	0.932483	1	0.926835	0.924728	0.919483	0.940115	0.935207	0.934505	0.930406	0.934293	0.938097	0.859649	0.944873	0.860753	0.942798	0.935313	0.933317	0.939937	0.935456	0.925479	0.928262	0.924398	0.952622	0.944302	0.945926	0.947424	0.947424	0.977923	0.992459	1	0.992918	0.947424	0.847864	0.850817	0.885966	0.85985	0.848286	0.861748	0.864201	0.863702	0.855001	0.826315	0.864832	0.857788	0.859647	0.885966
GSE249925_GSM7967246_Treat	0.99514	1	1	0.952718	1	0.948876	0.945777	0.941992	0.959206	0.954949	0.955027	0.951586	0.954073	0.958019	0.882445	0.963072	0.883386	0.961934	0.954828	0.953644	0.959353	0.955372	0.945822	0.948316	0.94466	0.96933	0.962965	0.96429	0.963935	0.963935	0.988397	0.996512	1	0.996823	0.963935	0.876295	0.879474	0.916384	0.889357	0.876367	0.891174	0.893691	0.893256	0.883778	0.855836	0.894408	0.886945	0.888772	0.916384
GSE249925_GSM7967196_Treat	0.987503	1	1	0.918752	1	0.915378	0.911086	0.908332	0.927585	0.922675	0.924194	0.919741	0.922326	0.928089	0.854205	0.933392	0.855213	0.933121	0.924335	0.923566	0.930422	0.926008	0.91601	0.918946	0.915662	0.941982	0.935117	0.936878	0.950458	0.950458	0.972188	0.989426	1	0.989566	0.950458	0.85448	0.857565	0.89453	0.867111	0.854801	0.86908	0.871662	0.871147	0.861912	0.832545	0.872337	0.864895	0.866826	0.89453
GSE249925_GSM7967197_Treat	0.95635	1	1	0.819701	1	0.806257	0.813277	0.803192	0.828462	0.824042	0.818682	0.813642	0.824612	0.823113	0.769934	0.835649	0.771222	0.828494	0.827996	0.821363	0.82765	0.824797	0.823023	0.82585	0.824288	0.845991	0.832923	0.834994	0.86797	0.86797	0.880291	0.93912	1	0.937706	0.86797	0.767639	0.769073	0.786016	0.772741	0.768976	0.77429	0.775746	0.775202	0.771651	0.743911	0.77589	0.772423	0.773796	0.786016
GSE249925_GSM7967247_Treat	0.99164	1	1	0.934871	1	0.927317	0.926689	0.920138	0.942128	0.936959	0.935342	0.931163	0.936082	0.938989	0.862607	0.946659	0.863711	0.94372	0.937214	0.93438	0.940977	0.936598	0.927545	0.930354	0.926554	0.954405	0.94537	0.947005	0.950179	0.950179	0.978765	0.992959	1	0.993723	0.950179	0.857592	0.860652	0.895486	0.869781	0.858165	0.871716	0.874166	0.873659	0.86498	0.837038	0.874785	0.86775	0.869648	0.895486
GSE249925_GSM7967198_Treat	0.988973	1	1	0.924053	1	0.922795	0.916648	0.915599	0.933079	0.928378	0.930996	0.926725	0.928083	0.934739	0.859793	0.938976	0.860506	0.939609	0.930132	0.930103	0.936838	0.932404	0.921967	0.924899	0.921559	0.947355	0.941375	0.943071	0.953683	0.953683	0.976597	0.991405	1	0.991373	0.953683	0.857968	0.861109	0.899122	0.870975	0.858131	0.872936	0.875575	0.87507	0.865491	0.836071	0.876285	0.868624	0.870561	0.899122
GSE249925_GSM7967199_Treat	0.984341	1	1	0.912222	1	0.911115	0.904541	0.903567	0.920935	0.91601	0.919401	0.914993	0.91548	0.923302	0.843472	0.92671	0.844184	0.928445	0.917227	0.918292	0.925414	0.92065	0.908383	0.911308	0.907888	0.935426	0.930224	0.932032	0.937254	0.937254	0.969458	0.986674	1	0.986692	0.937254	0.834186	0.837025	0.870697	0.845515	0.834899	0.847507	0.849933	0.849371	0.841199	0.812161	0.850494	0.843718	0.845633	0.870697
GSE249925_GSM7967200_Treat	0.993898	1	1	0.940357	1	0.937977	0.933511	0.93086	0.948505	0.944303	0.945282	0.94138	0.943727	0.948677	0.871801	0.953641	0.872695	0.953078	0.945107	0.944179	0.950427	0.946224	0.936487	0.939215	0.93573	0.960859	0.954504	0.956011	0.958125	0.958125	0.984038	0.995012	1	0.994746	0.958125	0.88307	0.886312	0.923991	0.896512	0.882971	0.898315	0.900876	0.900455	0.890649	0.862948	0.901626	0.893968	0.895795	0.923991
GSE249925_GSM7967201_Treat	0.979876	1	1	0.891574	1	0.887764	0.884284	0.880778	0.90197	0.897234	0.897205	0.892478	0.897159	0.901395	0.826326	0.909226	0.827593	0.906864	0.899735	0.896728	0.904033	0.899379	0.891678	0.89483	0.89149	0.91906	0.909184	0.911143	0.927816	0.927816	0.953693	0.982527	1	0.980717	0.927816	0.813756	0.816047	0.845638	0.823197	0.814158	0.824805	0.826858	0.826414	0.819393	0.79011	0.827367	0.821584	0.823133	0.845638
GSE249925_GSM7967202_Treat	0.954616	1	1	0.844806	1	0.832314	0.836616	0.827493	0.852206	0.846558	0.842885	0.838147	0.846305	0.847092	0.784617	0.85765	0.785745	0.852444	0.848557	0.843868	0.850535	0.846793	0.841307	0.844046	0.841452	0.867536	0.855674	0.857672	0.888924	0.888924	0.904051	0.950624	1	0.952847	0.888924	0.77337	0.774803	0.792275	0.778661	0.774461	0.780069	0.781477	0.781001	0.777263	0.74938	0.781664	0.778172	0.779444	0.792275
GSE249925_GSM7967203_Treat	0.992145	1	1	0.940176	1	0.93483	0.932307	0.927537	0.947021	0.942076	0.942162	0.938198	0.941133	0.94563	0.867751	0.951234	0.868921	0.950162	0.942043	0.940941	0.947374	0.943007	0.932432	0.935113	0.931365	0.95853	0.951579	0.953138	0.95533	0.95533	0.982761	0.994124	1	0.994715	0.95533	0.855615	0.858622	0.895139	0.868044	0.855786	0.869882	0.872376	0.871916	0.862782	0.833486	0.873063	0.865778	0.867595	0.895139
GSE249925_GSM7967204_Treat	0.99257	1	1	0.941353	1	0.937309	0.933915	0.930144	0.94858	0.943949	0.944336	0.940509	0.943142	0.947682	0.871078	0.953039	0.872245	0.952061	0.9442	0.943078	0.949321	0.945056	0.935071	0.93773	0.934078	0.96019	0.953379	0.954882	0.959677	0.959677	0.98347	0.994601	1	0.994935	0.959677	0.861144	0.864171	0.901492	0.873843	0.861089	0.875607	0.878108	0.877689	0.868269	0.838753	0.878839	0.871419	0.873181	0.901492
GSE249925_GSM7967205_Treat	0.970065	1	1	0.857067	1	0.851537	0.849491	0.845262	0.86697	0.861783	0.862202	0.857108	0.861673	0.866761	0.793994	0.874226	0.795096	0.87268	0.864302	0.86247	0.870096	0.865508	0.856276	0.859396	0.856382	0.885014	0.87576	0.877948	0.895808	0.895808	0.927345	0.965366	1	0.965983	0.895808	0.767191	0.76854	0.788023	0.772604	0.76793	0.773957	0.775436	0.774988	0.770821	0.741557	0.775689	0.771922	0.77313	0.788023
GSE249925_GSM7967206_Treat	0.96562	1	1	0.886683	1	0.885843	0.878808	0.878708	0.895081	0.889775	0.89373	0.889489	0.88938	0.897536	0.82316	0.900617	0.824261	0.902659	0.891343	0.892573	0.899553	0.894831	0.883261	0.886059	0.882768	0.909757	0.904363	0.906196	0.924119	0.924119	0.949052	0.973926	1	0.974906	0.924119	0.808498	0.810566	0.838587	0.817184	0.80875	0.818601	0.820481	0.820104	0.813542	0.783473	0.820978	0.815616	0.816984	0.838587
GSE249925_GSM7967207_Treat	0.988159	1	1	0.914256	1	0.918881	0.907993	0.911884	0.924771	0.920795	0.927468	0.92311	0.920963	0.931276	0.857851	0.931761	0.859145	0.936189	0.923611	0.926825	0.933543	0.929215	0.916739	0.919667	0.916915	0.940356	0.938125	0.939842	0.95512	0.95512	0.973907	0.988385	1	0.987834	0.95512	0.85825	0.861316	0.898261	0.870908	0.858419	0.872786	0.875324	0.874851	0.865564	0.836512	0.876019	0.868611	0.870469	0.898261
GSE249925_GSM7967208_Treat	0.973057	1	1	0.890728	1	0.894576	0.884941	0.88784	0.901235	0.897428	0.903319	0.898909	0.897591	0.907216	0.836952	0.908376	0.83785	0.912318	0.900174	0.902729	0.909568	0.905155	0.893583	0.896389	0.893675	0.917276	0.914347	0.916162	0.938094	0.938094	0.956297	0.978231	1	0.976518	0.938094	0.829682	0.832313	0.864389	0.840302	0.830249	0.842108	0.844367	0.843869	0.836143	0.806758	0.844914	0.83855	0.840295	0.864389
GSE249925_GSM7967209_Treat	0.988702	1	1	0.931692	1	0.931802	0.924447	0.92447	0.939841	0.935257	0.938971	0.935042	0.934655	0.942422	0.86495	0.944929	0.865853	0.946971	0.936075	0.937636	0.944096	0.939662	0.927372	0.930096	0.926626	0.952578	0.948319	0.949889	0.95221	0.95221	0.980707	0.992021	1	0.992518	0.95221	0.857949	0.861006	0.897785	0.870538	0.858153	0.87241	0.874934	0.874463	0.865242	0.835994	0.875624	0.868262	0.870112	0.897785
GSE249925_GSM7967210_Treat	0.994371	1	1	0.94686	1	0.943715	0.939763	0.936628	0.953953	0.949602	0.950339	0.946674	0.948868	0.953538	0.87671	0.958349	0.877554	0.957721	0.949955	0.949034	0.955061	0.95092	0.941177	0.943798	0.940236	0.965119	0.958933	0.960361	0.963425	0.963425	0.986619	0.995895	1	0.995919	0.963425	0.883619	0.886849	0.925226	0.897207	0.883331	0.898964	0.901544	0.901146	0.891119	0.862852	0.902326	0.894551	0.896341	0.925226
GSE249925_GSM7967211_Treat	0.989473	1	1	0.912705	1	0.905424	0.90485	0.898472	0.922363	0.917304	0.915359	0.910539	0.916918	0.919562	0.845052	0.928798	0.846558	0.924926	0.919018	0.915124	0.922305	0.917831	0.909982	0.913117	0.909571	0.93806	0.927322	0.929212	0.939589	0.939589	0.966979	0.989073	1	0.989105	0.939589	0.835442	0.838229	0.871506	0.846609	0.836079	0.848523	0.850889	0.85036	0.842285	0.813202	0.851455	0.844797	0.846641	0.871506
GSE249925_GSM7967212_Treat	0.980788	1	1	0.910649	1	0.908827	0.902809	0.901085	0.918982	0.913898	0.916214	0.912062	0.913126	0.919922	0.838606	0.92434	0.839428	0.924923	0.914482	0.914604	0.92164	0.916723	0.904981	0.907837	0.904035	0.932927	0.926306	0.928062	0.930387	0.930387	0.966402	0.9851	1	0.985275	0.930387	0.828199	0.830669	0.860733	0.838177	0.828686	0.839796	0.841861	0.841433	0.834209	0.805508	0.842387	0.836487	0.838068	0.860733
GSE249925_GSM7967213_Treat	0.995297	1	1	0.948543	1	0.946792	0.94161	0.939783	0.95577	0.951563	0.953275	0.949684	0.950937	0.956399	0.879579	0.96027	0.880342	0.960471	0.952161	0.951986	0.95788	0.953831	0.94376	0.946374	0.942959	0.966927	0.961645	0.963029	0.964419	0.964419	0.98796	0.996359	1	0.996304	0.964419	0.883576	0.886832	0.925326	0.897251	0.883307	0.899037	0.901639	0.901229	0.891155	0.863188	0.902419	0.894596	0.896415	0.925326
GSE249925_GSM7967214_Treat	0.994901	1	1	0.947074	1	0.944751	0.940136	0.937703	0.954474	0.95024	0.951355	0.947711	0.949591	0.954529	0.87816	0.959073	0.878894	0.958672	0.950803	0.950062	0.956038	0.951934	0.942232	0.944874	0.941363	0.965853	0.95987	0.961281	0.961309	0.961309	0.987076	0.996135	1	0.9961	0.961309	0.875657	0.878903	0.916656	0.889011	0.875736	0.890906	0.893506	0.893042	0.883329	0.855196	0.894234	0.886563	0.888461	0.916656
GSE249925_GSM7967248_Treat	0.988971	1	1	0.907743	1	0.904479	0.900454	0.897201	0.91846	0.913781	0.91424	0.909392	0.913532	0.918491	0.840319	0.92569	0.841383	0.923962	0.915843	0.913791	0.921175	0.916501	0.90688	0.910111	0.906591	0.935241	0.926303	0.928234	0.934158	0.934158	0.966965	0.987858	1	0.987724	0.934158	0.845561	0.848563	0.884233	0.857697	0.846078	0.859702	0.862237	0.86169	0.85288	0.823862	0.86286	0.855666	0.857616	0.884233
GSE249925_GSM7967215_Treat	0.986836	1	1	0.912547	1	0.905244	0.904648	0.898128	0.92154	0.916453	0.91469	0.909984	0.915793	0.91882	0.842853	0.927515	0.844036	0.924147	0.917419	0.914215	0.921402	0.916836	0.907718	0.910756	0.907147	0.936557	0.926391	0.928272	0.939577	0.939577	0.966564	0.987084	1	0.988023	0.939577	0.849466	0.852454	0.888083	0.86162	0.849864	0.863538	0.866026	0.865521	0.856682	0.827824	0.866668	0.859519	0.861398	0.888083
GSE249925_GSM7967249_Treat	0.994452	1	1	0.953564	1	0.950095	0.946505	0.943305	0.959584	0.955252	0.955988	0.952654	0.954387	0.95889	0.884341	0.963154	0.885206	0.962701	0.95514	0.954559	0.960139	0.956218	0.946469	0.948888	0.94536	0.969262	0.963653	0.964943	0.966321	0.966321	0.98857	0.996444	1	0.996745	0.966321	0.870976	0.874146	0.911163	0.883976	0.871123	0.885837	0.888374	0.887919	0.87848	0.850233	0.889083	0.881608	0.883467	0.911163
GSE249925_GSM7967250_Treat	0.988844	1	1	0.92081	1	0.910637	0.912123	0.90296	0.928909	0.923356	0.919396	0.914799	0.922307	0.923455	0.840592	0.934185	0.841963	0.928767	0.923414	0.918414	0.925752	0.920911	0.912397	0.91548	0.911234	0.943051	0.930728	0.932597	0.936788	0.936788	0.970254	0.990269	1	0.990886	0.936788	0.843232	0.846062	0.881662	0.855068	0.843336	0.856827	0.859238	0.858796	0.849991	0.820563	0.859908	0.852875	0.85461	0.881662
GSE249925_GSM7967251_Treat	0.988369	1	1	0.910078	1	0.903544	0.902317	0.896108	0.92047	0.915487	0.913024	0.908232	0.915083	0.91724	0.837515	0.927463	0.838655	0.922706	0.91724	0.912371	0.919799	0.915017	0.90764	0.910949	0.907042	0.937078	0.924923	0.926852	0.925469	0.925469	0.966067	0.989127	1	0.988633	0.925469	0.839285	0.842282	0.876409	0.851026	0.840211	0.853179	0.855711	0.855085	0.84675	0.818364	0.856255	0.849275	0.851341	0.876409
GSE249925_GSM7967216_Treat	0.992637	1	1	0.94237	1	0.938336	0.93464	0.931264	0.94945	0.944601	0.945646	0.941751	0.943899	0.949035	0.873628	0.953789	0.874924	0.953435	0.945153	0.944538	0.950774	0.94657	0.936346	0.939023	0.935479	0.960977	0.954848	0.956355	0.958605	0.958605	0.984472	0.99486	1	0.995303	0.958605	0.871811	0.87494	0.91248	0.884873	0.871725	0.886648	0.889175	0.888759	0.879146	0.850497	0.889918	0.882383	0.88417	0.91248
GSE249925_GSM7967217_Treat	0.989896	1	1	0.921777	1	0.917947	0.913769	0.910182	0.930401	0.925295	0.926084	0.921691	0.92446	0.92997	0.847354	0.935987	0.847906	0.935091	0.925794	0.924847	0.932012	0.927182	0.915643	0.918653	0.914706	0.944642	0.936797	0.938589	0.938327	0.938327	0.974467	0.990259	1	0.991036	0.938327	0.841101	0.843948	0.87955	0.852917	0.841329	0.854737	0.857174	0.856705	0.847949	0.818119	0.85783	0.850784	0.852566	0.87955
GSE249925_GSM7967218_Treat	0.977562	1	1	0.887683	1	0.876416	0.879192	0.869123	0.896084	0.8905	0.885413	0.880732	0.889438	0.889611	0.809162	0.901852	0.81024	0.895185	0.890585	0.884586	0.892104	0.887181	0.879745	0.882782	0.878661	0.91161	0.897375	0.899387	0.910763	0.910763	0.944619	0.977792	1	0.977566	0.910763	0.811249	0.813342	0.841859	0.820154	0.81134	0.821496	0.823361	0.823026	0.816275	0.786931	0.823891	0.818463	0.819777	0.841859
GSE249925_GSM7967219_Treat	0.990853	1	1	0.923446	1	0.916501	0.915716	0.909054	0.93285	0.927958	0.925162	0.920672	0.927286	0.929105	0.84984	0.93897	0.850958	0.934231	0.928883	0.924278	0.931353	0.926712	0.918863	0.921985	0.917954	0.947734	0.936139	0.937931	0.943713	0.943713	0.973469	0.991862	1	0.992075	0.943713	0.860658	0.863764	0.901667	0.873632	0.860671	0.875499	0.878087	0.877625	0.868028	0.83884	0.878815	0.871211	0.87307	0.901667
GSE249925_GSM7967220_Treat	0.98365	1	1	0.915084	1	0.908925	0.906755	0.901227	0.922779	0.917387	0.916675	0.91241	0.916318	0.920473	0.838906	0.927676	0.839464	0.925555	0.917268	0.915232	0.922341	0.917445	0.906844	0.909705	0.905638	0.936219	0.927086	0.928873	0.934744	0.934744	0.967131	0.986591	1	0.987381	0.934744	0.83646	0.839103	0.872631	0.847478	0.836631	0.849119	0.851362	0.850954	0.842779	0.81307	0.851989	0.845443	0.84706	0.872631
GSE249925_GSM7967221_Treat	0.964099	1	1	0.85363	1	0.83836	0.846429	0.833866	0.864003	0.859037	0.85013	0.845064	0.858995	0.854588	0.794932	0.871661	0.796312	0.860139	0.861701	0.851748	0.85853	0.854963	0.853564	0.856722	0.853776	0.882599	0.863871	0.865947	0.907084	0.907084	0.912143	0.961227	1	0.964161	0.907084	0.791168	0.793104	0.817535	0.798756	0.792047	0.800387	0.802214	0.801707	0.796168	0.76734	0.802562	0.797729	0.799237	0.817535
GSE249925_GSM7967254_Treat	0.991074	1	1	0.926745	1	0.922741	0.918805	0.915239	0.934897	0.929895	0.93088	0.926572	0.929254	0.93466	0.854829	0.940189	0.855817	0.939598	0.930807	0.929789	0.93669	0.932079	0.921656	0.924576	0.920946	0.948411	0.941287	0.943003	0.943508	0.943508	0.976702	0.991984	1	0.991707	0.943508	0.848342	0.851348	0.886399	0.860387	0.848925	0.862369	0.864857	0.864321	0.855659	0.827082	0.865468	0.858396	0.860326	0.886399
GSE249925_GSM7967255_Treat	0.987281	1	1	0.919421	1	0.914627	0.911198	0.906666	0.927685	0.92243	0.922435	0.9181	0.921501	0.926292	0.841147	0.933034	0.842729	0.931441	0.922696	0.920919	0.928179	0.923176	0.912306	0.915296	0.911233	0.941686	0.932992	0.934797	0.935648	0.935648	0.97202	0.989498	1	0.989658	0.935648	0.832024	0.834531	0.866707	0.842548	0.832116	0.844089	0.846225	0.845845	0.838004	0.809001	0.846831	0.840573	0.8421	0.866707
GSE249925_GSM7967256_Treat	0.962039	1	1	0.873601	1	0.866212	0.866445	0.86005	0.882523	0.877692	0.875663	0.871091	0.87717	0.879716	0.810021	0.888578	0.81115	0.884987	0.878867	0.875543	0.882435	0.878147	0.870229	0.873006	0.869771	0.897892	0.887413	0.88932	0.911174	0.911174	0.933216	0.966436	1	0.967357	0.911174	0.826259	0.828783	0.859532	0.836412	0.826838	0.838137	0.840289	0.839817	0.832452	0.803358	0.840812	0.834742	0.836409	0.859532
GSE249925_GSM7967257_Treat	0.968832	1	1	0.863799	1	0.856305	0.856352	0.850244	0.87335	0.86838	0.866932	0.861927	0.868292	0.871381	0.800686	0.880356	0.802013	0.877107	0.870855	0.867344	0.874699	0.870342	0.863162	0.866195	0.863253	0.890626	0.880164	0.882271	0.90672	0.90672	0.92929	0.968976	1	0.967053	0.90672	0.79305	0.794986	0.821761	0.801119	0.793481	0.802638	0.804525	0.80408	0.797919	0.768249	0.804962	0.799781	0.801206	0.821761
GSE249925_GSM7967258_Treat	0.992501	1	1	0.938222	1	0.936469	0.930931	0.929206	0.946086	0.941535	0.943603	0.939715	0.940856	0.947003	0.869424	0.951	0.870214	0.95145	0.942148	0.942349	0.948686	0.94437	0.933145	0.935896	0.932331	0.958411	0.952811	0.954338	0.955618	0.955618	0.983271	0.993834	1	0.994299	0.955618	0.87488	0.878152	0.916165	0.888322	0.874994	0.890261	0.892897	0.892415	0.882639	0.854395	0.893624	0.88588	0.887818	0.916165
GSE249925_GSM7967259_Treat	0.993445	1	1	0.931789	1	0.924881	0.923786	0.917484	0.940095	0.935076	0.933244	0.928886	0.934347	0.937055	0.857986	0.94547	0.858782	0.941988	0.935808	0.932338	0.939201	0.934693	0.926056	0.929076	0.925201	0.953698	0.943797	0.945509	0.952281	0.952281	0.97828	0.993441	1	0.993699	0.952281	0.870704	0.873942	0.912515	0.884172	0.870691	0.886086	0.888739	0.888267	0.878365	0.84967	0.889485	0.881666	0.883581	0.912515
GSE249925_GSM7967260_Treat	0.991187	1	1	0.923493	1	0.917522	0.915691	0.91014	0.932386	0.92748	0.926498	0.92191	0.926884	0.93052	0.850771	0.938274	0.852086	0.93571	0.928565	0.925809	0.932931	0.928343	0.919155	0.922192	0.918512	0.946901	0.937785	0.939602	0.955184	0.955184	0.97479	0.991856	1	0.991697	0.955184	0.8671	0.870124	0.909726	0.880422	0.866372	0.882006	0.884554	0.884228	0.87402	0.84399	0.885397	0.877582	0.879211	0.909726
GSE249925_GSM7967261_Treat	0.992257	1	1	0.941705	1	0.939149	0.934533	0.932093	0.949154	0.94467	0.946215	0.942409	0.943955	0.94953	0.874253	0.953704	0.875272	0.953848	0.945106	0.945025	0.951176	0.946993	0.936261	0.938896	0.935339	0.960758	0.955171	0.956648	0.960044	0.960044	0.984413	0.994432	1	0.994811	0.960044	0.878397	0.881675	0.918838	0.891702	0.878631	0.893642	0.896235	0.89575	0.886183	0.858608	0.896937	0.88934	0.891277	0.918838
GSE249925_GSM7967262_Treat	0.985527	1	1	0.912882	1	0.906816	0.904249	0.89897	0.920731	0.915149	0.915311	0.910747	0.914122	0.91937	0.835367	0.925851	0.836639	0.924746	0.915221	0.914102	0.921556	0.91655	0.904646	0.907606	0.903658	0.934759	0.926597	0.928496	0.93201	0.93201	0.9679	0.986567	1	0.987539	0.93201	0.833901	0.836446	0.869767	0.84473	0.833857	0.846259	0.848445	0.848079	0.83993	0.810436	0.849088	0.842631	0.844153	0.869767
GSE249925_GSM7967263_Treat	0.985984	1	1	0.917298	1	0.911728	0.90948	0.904784	0.925539	0.920494	0.92067	0.916194	0.919969	0.924586	0.851861	0.930915	0.852985	0.929644	0.921688	0.920095	0.926953	0.922547	0.913079	0.915928	0.912574	0.93939	0.931672	0.933446	0.948921	0.948921	0.969608	0.988488	1	0.988552	0.948921	0.845692	0.848646	0.884029	0.857677	0.846158	0.859619	0.862105	0.861585	0.852863	0.823603	0.862732	0.855637	0.857529	0.884029
GSE249925_GSM7967264_Treat	0.956496	1	1	0.829563	1	0.816943	0.823292	0.812893	0.839084	0.834818	0.828316	0.823427	0.834979	0.832652	0.772952	0.846598	0.774485	0.838056	0.837744	0.830116	0.83666	0.833325	0.831027	0.833914	0.831638	0.857022	0.841921	0.843979	0.876413	0.876413	0.890297	0.946169	1	0.944468	0.876413	0.787419	0.789047	0.81203	0.794265	0.787733	0.795503	0.797078	0.796725	0.791489	0.762786	0.797461	0.793087	0.794261	0.81203
GSE249925_GSM7967265_Treat	0.994142	1	1	0.944616	1	0.944356	0.937601	0.937133	0.95223	0.947918	0.950772	0.947149	0.947279	0.953941	0.875314	0.956925	0.876274	0.958109	0.948527	0.949311	0.955368	0.95115	0.939879	0.942541	0.939002	0.963857	0.959227	0.960648	0.958737	0.958737	0.986868	0.995503	1	0.99559	0.958737	0.879283	0.882453	0.92028	0.892608	0.879037	0.894345	0.896883	0.896487	0.886663	0.858561	0.897647	0.890014	0.891784	0.92028
GSE249925_GSM7967266_Treat	0.987729	1	1	0.932812	1	0.929094	0.925204	0.921937	0.940081	0.935267	0.936255	0.932364	0.934478	0.939672	0.864321	0.944597	0.865294	0.944176	0.93561	0.934994	0.941353	0.937004	0.92659	0.929246	0.925698	0.952071	0.945531	0.947087	0.959262	0.959262	0.978364	0.991629	1	0.992241	0.959262	0.860206	0.863235	0.900027	0.872796	0.860271	0.874598	0.877093	0.876652	0.867384	0.838181	0.877799	0.870454	0.872251	0.900027
GSE249925_GSM7967267_Treat	0.985106	1	1	0.9226	1	0.920841	0.915209	0.913458	0.930733	0.925986	0.928532	0.924394	0.925196	0.932181	0.85446	0.9358	0.855349	0.936995	0.92636	0.927304	0.934042	0.929467	0.917029	0.91974	0.916069	0.943751	0.938522	0.940198	0.942774	0.942774	0.97451	0.98872	1	0.989428	0.942774	0.847766	0.850656	0.88391	0.859223	0.848422	0.861084	0.863409	0.86292	0.854773	0.826371	0.863991	0.857344	0.859155	0.88391
GSE249925_GSM7967268_Treat	0.974236	1	1	0.879669	1	0.871067	0.872269	0.865336	0.889167	0.884269	0.882173	0.877121	0.884366	0.886608	0.821645	0.896051	0.822879	0.8922	0.887172	0.883007	0.890098	0.886076	0.880123	0.883147	0.880464	0.90596	0.895414	0.897454	0.933306	0.933306	0.941239	0.976076	1	0.974587	0.933306	0.830069	0.832748	0.868571	0.841528	0.830068	0.84328	0.845704	0.845251	0.836511	0.805656	0.846375	0.839359	0.841069	0.868571
GSE249925_GSM7967269_Treat	0.94423	1	1	0.844506	1	0.850102	0.839853	0.844789	0.854248	0.851045	0.859293	0.854966	0.851594	0.863132	0.800287	0.861195	0.801439	0.868094	0.854481	0.85959	0.865933	0.862147	0.849966	0.852419	0.850694	0.869742	0.870647	0.872468	0.90491	0.90491	0.915842	0.943253	1	0.942637	0.90491	0.816297	0.818546	0.84673	0.82542	0.816779	0.826945	0.828878	0.828468	0.821803	0.792961	0.829363	0.823883	0.825358	0.84673
GSE249925_GSM7967270_Treat	0.976831	1	1	0.870281	1	0.871524	0.865241	0.865652	0.882849	0.879515	0.882798	0.877683	0.880257	0.887272	0.820177	0.891904	0.8216	0.8929	0.88384	0.883565	0.89074	0.886634	0.878068	0.881186	0.8789	0.901985	0.896072	0.898111	0.919425	0.919425	0.94146	0.97355	1	0.969629	0.919425	0.834103	0.836893	0.870482	0.84533	0.834709	0.847256	0.849646	0.849112	0.840957	0.811771	0.850218	0.843497	0.845353	0.870482
GSE249925_GSM7967271_Treat	0.986855	1	1	0.918131	1	0.911601	0.910496	0.904276	0.926926	0.922013	0.920143	0.915714	0.921179	0.924039	0.846293	0.932557	0.847619	0.929133	0.92243	0.919217	0.926225	0.921595	0.912342	0.91527	0.911364	0.941132	0.930978	0.932763	0.938589	0.938589	0.969511	0.988465	1	0.989161	0.938589	0.855123	0.858046	0.893061	0.867101	0.855364	0.868864	0.871241	0.870805	0.862083	0.833271	0.871898	0.864938	0.866686	0.893061
GSE249925_GSM7967272_Treat	0.987218	1	1	0.912113	1	0.90547	0.903525	0.897947	0.920561	0.914976	0.914684	0.909955	0.914156	0.918858	0.839163	0.926128	0.840125	0.924302	0.915638	0.9139	0.921325	0.916497	0.905469	0.908533	0.904739	0.935344	0.92643	0.928353	0.930715	0.930715	0.967628	0.98695	1	0.98844	0.930715	0.831917	0.83468	0.868788	0.843178	0.832411	0.845081	0.847487	0.846964	0.838689	0.808996	0.848078	0.841285	0.84312	0.868788
GSE249925_GSM7967273_Treat	0.978085	1	1	0.899439	1	0.891638	0.890818	0.884632	0.907461	0.901741	0.901669	0.896764	0.900927	0.905987	0.829701	0.912686	0.831343	0.911558	0.902352	0.901359	0.908788	0.904116	0.892612	0.895502	0.891941	0.921929	0.914023	0.916008	0.92512	0.92512	0.957667	0.980782	1	0.982756	0.92512	0.809235	0.811588	0.837894	0.818088	0.810446	0.819965	0.821987	0.821408	0.815274	0.787883	0.822348	0.816992	0.81875	0.837894
GSE249925_GSM7967274_Treat	0.981902	1	1	0.897743	1	0.882656	0.887913	0.876	0.905426	0.898885	0.892987	0.888034	0.898073	0.897348	0.823583	0.910555	0.825267	0.902949	0.899774	0.892982	0.900343	0.895829	0.889676	0.892805	0.888982	0.920446	0.905625	0.907636	0.925731	0.925731	0.95048	0.981793	1	0.983658	0.925731	0.818161	0.820456	0.850235	0.827673	0.818471	0.829207	0.831223	0.830819	0.823737	0.794255	0.831753	0.825985	0.827471	0.850235
GSE249925_GSM7967275_Treat	0.996062	1	1	0.950668	1	0.943935	0.943294	0.936808	0.957546	0.95306	0.950336	0.946742	0.952177	0.953478	0.876353	0.961775	0.877355	0.957614	0.953077	0.948887	0.954884	0.950699	0.943608	0.946305	0.94242	0.968468	0.958707	0.960116	0.959278	0.959278	0.986446	0.996649	1	0.996933	0.959278	0.869696	0.872722	0.908867	0.882271	0.869662	0.883962	0.886372	0.885982	0.876781	0.848424	0.887086	0.879878	0.881588	0.908867
GSE249925_GSM7967276_Treat	0.982668	1	1	0.900281	1	0.895075	0.892204	0.887609	0.909679	0.904406	0.904172	0.899466	0.903812	0.908352	0.828995	0.916052	0.829792	0.913851	0.905656	0.903335	0.910803	0.90592	0.895963	0.899107	0.89538	0.925698	0.915973	0.917932	0.921569	0.921569	0.959778	0.983373	1	0.984042	0.921569	0.816984	0.819557	0.849238	0.826881	0.818105	0.828897	0.831147	0.830533	0.823539	0.794685	0.831578	0.825551	0.827448	0.849238
GSE249925_GSM7967277_Treat	0.98274	1	1	0.9073	1	0.901017	0.898932	0.893567	0.916036	0.910582	0.910075	0.905396	0.909817	0.91422	0.834178	0.921809	0.835698	0.919644	0.911347	0.909309	0.916693	0.911903	0.901291	0.904331	0.900506	0.931111	0.921793	0.92372	0.937808	0.937808	0.96376	0.985572	1	0.986633	0.937808	0.835173	0.837798	0.874278	0.846772	0.834744	0.848306	0.850656	0.850307	0.841305	0.810507	0.851393	0.844357	0.84589	0.874278
GSE249925_GSM7967278_Treat	0.988323	1	1	0.930983	1	0.927496	0.923717	0.920249	0.939113	0.934517	0.934979	0.93096	0.933827	0.938507	0.862169	0.944209	0.863234	0.943146	0.935127	0.933757	0.940282	0.935841	0.926094	0.928835	0.925179	0.95191	0.944585	0.94619	0.952434	0.952434	0.97825	0.992287	1	0.992315	0.952434	0.857646	0.860613	0.896331	0.869865	0.857826	0.871644	0.874067	0.873629	0.864695	0.835621	0.874743	0.867634	0.8694	0.896331
GSE249925_GSM7967279_Treat	0.975097	1	1	0.889704	1	0.886561	0.882251	0.879604	0.899095	0.894128	0.895863	0.891208	0.893715	0.899979	0.824778	0.905318	0.826491	0.90536	0.895646	0.895295	0.902504	0.897863	0.886981	0.889886	0.886577	0.91464	0.907555	0.909474	0.911974	0.911974	0.951694	0.97681	1	0.977367	0.911974	0.822599	0.824978	0.85284	0.8319	0.823387	0.833548	0.835516	0.83506	0.828475	0.800051	0.83597	0.830474	0.832056	0.85284
GSE249925_GSM7967280_Treat	0.96421	1	1	0.863896	1	0.85124	0.855139	0.844839	0.871577	0.865715	0.860702	0.855989	0.864951	0.864948	0.790863	0.877176	0.792205	0.870542	0.866569	0.86054	0.867852	0.863309	0.857118	0.860055	0.856547	0.887314	0.873203	0.87527	0.90053	0.90053	0.923366	0.966419	1	0.965911	0.90053	0.785119	0.786661	0.811255	0.792083	0.785025	0.793189	0.794777	0.794487	0.788873	0.758927	0.795231	0.790677	0.791734	0.811255
GSE249925_GSM7967281_Treat	0.95578	1	1	0.81743	1	0.795406	0.810493	0.793057	0.825853	0.821141	0.808159	0.803133	0.821429	0.812575	0.762674	0.832985	0.764287	0.817856	0.824485	0.811421	0.817439	0.814983	0.818498	0.821385	0.819441	0.843705	0.822668	0.824733	0.8739	0.8739	0.868975	0.941308	1	0.939024	0.8739	0.761193	0.762358	0.777664	0.765529	0.762183	0.766824	0.768094	0.767637	0.764467	0.73692	0.76824	0.765187	0.766335	0.777664
GSE249925_GSM7967282_Treat	0.993031	1	1	0.946761	1	0.945107	0.940014	0.938321	0.953745	0.949565	0.951706	0.948128	0.948882	0.954815	0.883036	0.957984	0.883639	0.958861	0.949941	0.950513	0.956312	0.952345	0.941654	0.944125	0.940802	0.964522	0.960046	0.961422	0.962862	0.962862	0.986916	0.995293	1	0.995553	0.962862	0.880217	0.883538	0.920598	0.893574	0.880569	0.895567	0.898178	0.897671	0.888136	0.860581	0.898867	0.891258	0.89324	0.920598
[truncated: 59 more columns]

## Sheet: Table S6
Table S6. Gene Ontology (GO) enrichment analysis of the selected genes, including biological process (BP), cellular component (CC), and molecular function (MF).
ONTOLOGY	ID	Description	RichFactor	FoldEnrichment	zScore	pvalue	qvalue	geneID
BP	GO:0006882	intracellular zinc ion homeostasis	0.0833333	143.091	20.5992	1.03822e-06	0.000131143	S100A8/S100A9/MT1A
BP	GO:0051238	sequestering of metal ion	0.2	343.418	26.1451	1.38405e-05	0.000874138	S100A8/S100A9
BP	GO:0070486	leukocyte aggregation	0.153846	264.168	22.9125	2.39674e-05	0.000930638	S100A8/S100A9
BP	GO:0017014	protein nitrosylation	0.125	214.636	20.6366	3.68377e-05	0.000930638	S100A8/S100A9
BP	GO:0018119	peptidyl-cysteine S-nitrosylation	0.125	214.636	20.6366	3.68377e-05	0.000930638	S100A8/S100A9
BP	GO:0002523	leukocyte migration involved in inflammatory response	0.105263	180.746	18.9223	5.24438e-05	0.000946354	S100A8/S100A9
BP	GO:0002544	chronic inflammatory response	0.105263	180.746	18.9223	5.24438e-05	0.000946354	S100A8/S100A9
BP	GO:0050729	positive regulation of inflammatory response	0.0196078	33.6684	9.79397	8.19925e-05	0.00129462	IL1RL1/S100A8/S100A9
BP	GO:0034121	regulation of toll-like receptor signaling pathway	0.0606061	104.066	14.3044	0.000161213	0.00226264	S100A8/S100A9
BP	GO:0014002	astrocyte development	0.0454545	78.0496	12.3515	0.000287832	0.00345788	S100A8/S100A9
BP	GO:0018198	peptidyl-cysteine modification	0.0444444	76.3152	12.2103	0.000301124	0.00345788	S100A8/S100A9
BP	GO:0010043	response to zinc ion	0.0392157	67.3369	11.4511	0.000387072	0.00407445	S100A8/MT1A
BP	GO:0050832	defense response to fungus	0.0357143	61.3247	10.9132	0.000466781	0.00453552	S100A8/S100A9
BP	GO:2001244	positive regulation of intrinsic apoptotic signaling pathway	0.03125	53.6591	10.1864	0.000609507	0.00543035	S100A8/S100A9
BP	GO:0009620	response to fungus	0.0298507	51.2564	9.94762	0.000667825	0.00543035	S100A8/S100A9
BP	GO:0006919	activation of cysteine-type endopeptidase activity involved in apoptotic process	0.0294118	50.5027	9.87153	0.000687844	0.00543035	S100A8/S100A9
BP	GO:0002224	toll-like receptor signaling pathway	0.0263158	45.1866	9.31733	0.000858375	0.00637802	S100A8/S100A9
BP	GO:0048708	astrocyte differentiation	0.0227273	39.0248	8.63059	0.00114855	0.00791911	S100A8/S100A9
BP	GO:0051090	regulation of DNA-binding transcription factor activity	0.00787402	13.5204	5.9597	0.00119117	0.00791911	SFRP4/S100A8/S100A9
BP	GO:0060349	bone morphogenesis	0.020202	34.6887	8.11263	0.00145041	0.00916046	COMP/SFRP4
BP	GO:0050727	regulation of inflammatory response	0.00705882	12.1206	5.59738	0.00163154	0.00971067	IL1RL1/S100A8/S100A9
BP	GO:0030593	neutrophil chemotaxis	0.0186916	32.0952	7.7864	0.00169127	0.00971067	S100A8/S100A9
BP	GO:0043280	positive regulation of cysteine-type endopeptidase activity involved in apoptotic process	0.018018	30.9386	7.63644	0.00181839	0.00998661	S100A8/S100A9
BP	GO:2001056	positive regulation of cysteine-type endopeptidase activity	0.015748	27.0408	7.10787	0.00237104	0.0118788	S100A8/S100A9
BP	GO:0071621	granulocyte chemotaxis	0.015625	26.8295	7.0781	0.00240791	0.0118788	S100A8/S100A9
BP	GO:1990266	neutrophil migration	0.0155039	26.6216	7.04867	0.00244505	0.0118788	S100A8/S100A9
BP	GO:0021782	glial cell development	0.0150376	25.8209	6.9342	0.00259634	0.0121466	S100A8/S100A9
BP	GO:0051092	positive regulation of NF-kappaB transcription factor activity	0.0141844	24.3559	6.71973	0.00291192	0.0130389	S100A8/S100A9
BP	GO:2001235	positive regulation of apoptotic signaling pathway	0.013986	24.0153	6.66887	0.00299351	0.0130389	S100A8/S100A9
BP	GO:0010950	positive regulation of endopeptidase activity	0.0130719	22.4456	6.42938	0.00341753	0.0140084	S100A8/S100A9
BP	GO:0097530	granulocyte migration	0.012987	22.2999	6.40669	0.00346139	0.0140084	S100A8/S100A9
BP	GO:0098754	detoxification	0.0126582	21.7353	6.31803	0.00363952	0.0140084	S100A9/MT1A
BP	GO:0043281	regulation of cysteine-type endopeptidase activity involved in apoptotic process	0.0125	21.4636	6.27492	0.00373017	0.0140084	S100A8/S100A9
BP	GO:0030307	positive regulation of cell growth	0.0122699	21.0686	6.21171	0.00386812	0.0140084	S100A8/S100A9
BP	GO:0062207	regulation of pattern recognition receptor signaling pathway	0.0120482	20.6878	6.15017	0.00400844	0.0140084	S100A8/S100A9
BP	GO:0010952	positive regulation of peptidase activity	0.011976	20.564	6.13002	0.00405574	0.0140084	S100A8/S100A9
BP	GO:0030509	BMP signaling pathway	0.0119048	20.4416	6.11004	0.0041033	0.0140084	COMP/SFRP4
BP	GO:0071772	response to BMP	0.0111111	19.0788	5.88306	0.00469437	0.0152044	COMP/SFRP4
BP	GO:0071773	cellular response to BMP stimulus	0.0111111	19.0788	5.88306	0.00469437	0.0152044	COMP/SFRP4
BP	GO:2000116	regulation of cysteine-type endopeptidase activity	0.0105263	18.0746	5.71008	0.00521539	0.016068	S100A8/S100A9
BP	GO:2001242	regulation of intrinsic apoptotic signaling pathway	0.0105263	18.0746	5.71008	0.00521539	0.016068	S100A8/S100A9
BP	GO:0002536	respiratory burst involved in inflammatory response	0.1	171.709	13.0344	0.00580995	0.0174735	S100A9
BP	GO:0032754	positive regulation of interleukin-5 production	0.0909091	156.099	12.4208	0.00638925	0.0187276	IL1RL1
BP	GO:0060348	bone development	0.00930233	15.9729	5.33004	0.0066294	0.0187276	COMP/SFRP4
BP	GO:0044341	sodium-dependent phosphate transport	0.0833333	143.091	11.8854	0.00696825	0.0187276	SFRP4
BP	GO:0048012	hepatocyte growth factor receptor signaling pathway	0.0833333	143.091	11.8854	0.00696825	0.0187276	ESM1
BP	GO:0097084	vascular associated smooth muscle cell development	0.0833333	143.091	11.8854	0.00696825	0.0187276	COMP
BP	GO:0051651	maintenance of location in cell	0.00877193	15.0622	5.15675	0.00742659	0.0190811	S100A8/S100A9
BP	GO:0048705	skeletal system morphogenesis	0.00873362	14.9964	5.14401	0.00748964	0.0190811	COMP/SFRP4
BP	GO:0051091	positive regulation of DNA-binding transcription factor activity	0.00869565	14.9312	5.13135	0.00755294	0.0190811	S100A8/S100A9
BP	GO:0030595	leukocyte chemotaxis	0.00843882	14.4902	5.04491	0.0080029	0.0193851	S100A8/S100A9
BP	GO:0030049	muscle filament sliding	0.0714286	122.649	10.9914	0.00812532	0.0193851	MYL1
BP	GO:0097529	myeloid leukocyte migration	0.0083682	14.369	5.02088	0.00813366	0.0193851	S100A8/S100A9
BP	GO:0010273	detoxification of copper ion	0.0625	107.318	10.27	0.00928117	0.0200855	MT1A
BP	GO:0033275	actin-myosin filament sliding	0.0625	107.318	10.27	0.00928117	0.0200855	MYL1
BP	GO:1990169	stress response to copper ion	0.0625	107.318	10.27	0.00928117	0.0200855	MT1A
BP	GO:0045927	positive regulation of growth	0.00775194	13.3108	4.80618	0.00942416	0.0200855	S100A8/S100A9
BP	GO:0002221	pattern recognition receptor signaling pathway	0.00772201	13.2594	4.79552	0.00949448	0.0200855	S100A8/S100A9
BP	GO:0009636	response to toxic substance	0.00769231	13.2084	4.78491	0.00956504	0.0200855	S100A9/MT1A
BP	GO:0010001	glial cell differentiation	0.00769231	13.2084	4.78491	0.00956504	0.0200855	S100A8/S100A9
BP	GO:0002679	respiratory burst involved in defense response	0.0588235	101.005	9.95776	0.00985863	0.0200855	S100A9
BP	GO:0035821	modulation of process of another organism	0.0588235	101.005	9.95776	0.00985863	0.0200855	S100A9
BP	GO:0002758	innate immune response-activating signaling pathway	0.00719424	12.3532	4.60339	0.0108756	0.0211023	S100A8/S100A9
BP	GO:0003417	growth plate cartilage development	0.0526316	90.3732	9.40851	0.0110126	0.0211023	COMP
BP	GO:0060263	regulation of respiratory burst	0.0526316	90.3732	9.40851	0.0110126	0.0211023	S100A9
BP	GO:0052548	regulation of endopeptidase activity	0.00714286	12.2649	4.58426	0.011026	0.0211023	S100A8/S100A9
BP	GO:0032634	interleukin-5 production	0.05	85.8545	9.16513	0.0115892	0.0212159	IL1RL1
BP	GO:0032674	regulation of interleukin-5 production	0.05	85.8545	9.16513	0.0115892	0.0212159	IL1RL1
BP	GO:0055062	phosphate ion homeostasis	0.05	85.8545	9.16513	0.0115892	0.0212159	SFRP4
BP	GO:0097501	stress response to metal ion	0.047619	81.7662	8.93922	0.0121654	0.0219527	MT1A
BP	GO:0002218	activation of innate immune response	0.00671141	11.5241	4.42043	0.0124206	0.0220975	S100A8/S100A9
BP	GO:0061687	detoxification of inorganic compound	0.0454545	78.0496	8.72877	0.0127414	0.0223252	MT1A
BP	GO:0052547	regulation of peptidase activity	0.00657895	11.2967	4.36892	0.0129021	0.0223252	S100A8/S100A9
BP	GO:0071294	cellular response to zinc ion	0.0416667	71.5455	8.34774	0.0138923	0.0235072	MT1A
BP	GO:0097193	intrinsic apoptotic signaling pathway	0.00626959	10.7655	4.24625	0.0141414	0.0235072	S100A8/S100A9
BP	GO:0060326	cell chemotaxis	0.00621118	10.6652	4.22269	0.0143953	0.0235072	S100A8/S100A9
BP	GO:0002092	positive regulation of receptor internalization	0.0384615	66.042	8.0112	0.0150421	0.0235072	SFRP4
BP	GO:0014829	vascular associated smooth muscle contraction	0.0384615	66.042	8.0112	0.0150421	0.0235072	COMP
BP	GO:0035988	chondrocyte proliferation	0.0384615	66.042	8.0112	0.0150421	0.0235072	COMP
BP	GO:0071280	cellular response to copper ion	0.0384615	66.042	8.0112	0.0150421	0.0235072	MT1A
BP	GO:0042742	defense response to bacterium	0.00606061	10.4066	4.16137	0.0150823	0.0235072	S100A8/S100A9
BP	GO:0045862	positive regulation of proteolysis	0.00595238	10.2208	4.11674	0.0156068	0.0235072	S100A8/S100A9
BP	GO:2000050	regulation of non-canonical Wnt signaling pathway	0.037037	63.596	7.85701	0.0156165	0.0235072	SFRP4
BP	GO:0051235	maintenance of location	0.00593472	10.1905	4.10941	0.015695	0.0235072	S100A8/S100A9
BP	GO:0003416	endochondral bone growth	0.0357143	61.3247	7.71107	0.0161906	0.0235072	COMP
BP	GO:0006817	phosphate ion transport	0.0357143	61.3247	7.71107	0.0161906	0.0235072	SFRP4
BP	GO:0045606	positive regulation of epidermal cell differentiation	0.0357143	61.3247	7.71107	0.0161906	0.0235072	SFRP4
BP	GO:0042063	gliogenesis	0.00578035	9.92538	4.04481	0.0164985	0.0235289	S100A8/S100A9
BP	GO:0032496	response to lipopolysaccharide	0.00574713	9.86834	4.03077	0.0166795	0.0235289	S100A8/S100A9
BP	GO:0007263	nitric oxide mediated signal transduction	0.0344828	59.21	7.57267	0.0167644	0.0235289	RASD1
BP	GO:0006936	muscle contraction	0.0056338	9.67375	3.98254	0.0173197	0.0238049	COMP/MYL1
BP	GO:0043032	positive regulation of macrophage activation	0.0333333	57.2364	7.44117	0.0173379	0.0238049	IL1RL1
BP	GO:0010038	response to metal ion	0.00555556	9.53939	3.94889	0.0177834	0.0238153	S100A8/MT1A
BP	GO:0002825	regulation of T-helper 1 type immune response	0.0322581	55.39	7.31603	0.0179111	0.0238153	IL1RL1
BP	GO:0098868	bone growth	0.0322581	55.39	7.31603	0.0179111	0.0238153	COMP
BP	GO:0045089	positive regulation of innate immune response	0.00547945	9.40872	3.9159	0.0182525	0.024015	S100A8/S100A9
BP	GO:0045684	positive regulation of epidermis development	0.03125	53.6591	7.19672	0.018484	0.024015	SFRP4
BP	GO:0002237	response to molecule of bacterial origin	0.00542005	9.30673	3.88996	0.0186317	0.024015	S100A8/S100A9
BP	GO:0002063	chondrocyte development	0.030303	52.0331	7.08283	0.0190565	0.0240714	COMP
BP	GO:0060351	cartilage development involved in endochondral bone morphogenesis	0.030303	52.0331	7.08283	0.0190565	0.0240714	COMP
BP	GO:0141091	transforming growth factor beta receptor superfamily signaling pathway	0.00515464	8.85098	3.77195	0.0204786	0.0256066	COMP/SFRP4
BP	GO:0002833	positive regulation of response to biotic stimulus	0.00512821	8.80559	3.75999	0.0206774	0.0256066	S100A8/S100A9
BP	GO:0050900	leukocyte migration	0.00505051	8.67218	3.72465	0.0212787	0.0256768	S100A8/S100A9
BP	GO:2001233	regulation of apoptotic signaling pathway	0.00505051	8.67218	3.72465	0.0212787	0.0256768	S100A8/S100A9
BP	GO:0071276	cellular response to cadmium ion	0.027027	46.4079	6.67384	0.0213438	0.0256768	MT1A
BP	GO:0046688	response to copper ion	0.0263158	45.1866	6.5817	0.0219149	0.0261151	MT1A
BP	GO:0006730	one-carbon metabolic process	0.025	42.9273	6.40775	0.0230561	0.0266754	CA3
BP	GO:0035886	vascular associated smooth muscle cell differentiation	0.025	42.9273	6.40775	0.0230561	0.0266754	COMP
BP	GO:0007178	transmembrane receptor protein serine/threonine kinase signaling pathway	0.00479616	8.23545	3.60661	0.0234416	0.0266754	COMP/SFRP4
BP	GO:0001558	regulation of cell growth	0.00478469	8.21575	3.6012	0.0235468	0.0266754	S100A8/S100A9
BP	GO:0045730	respiratory burst	0.0243902	41.8803	6.32551	0.0236263	0.0266754	S100A9
BP	GO:0007159	leukocyte cell-cell adhesion	0.00477327	8.19614	3.59581	0.0236522	0.0266754	S100A8/S100A9
BP	GO:0032689	negative regulation of type II interferon production	0.0227273	39.0248	6.09562	0.025335	0.028072	IL1RL1
BP	GO:1904037	positive regulation of epithelial cell apoptotic process	0.0227273	39.0248	6.09562	0.025335	0.028072	SFRP4
BP	GO:0045088	regulation of innate immune response	0.00454545	7.80496	3.48649	0.0259121	0.0284618	S100A8/S100A9
BP	GO:0042088	T-helper 1 type immune response	0.0208333	35.7727	5.82278	0.027609	0.0300642	IL1RL1
BP	GO:0003012	muscle system process	0.0043573	7.48188	3.39365	0.0280313	0.0302632	COMP/MYL1
BP	GO:1900047	negative regulation of hemostasis	0.02	34.3418	5.6986	0.0287442	0.0305889	COMP
BP	GO:0006935	chemotaxis	0.00429185	7.36949	3.36078	0.0288296	0.0305889	S100A8/S100A9
BP	GO:0042330	taxis	0.0042735	7.338	3.35152	0.0290594	0.0305889	S100A8/S100A9
BP	GO:0048260	positive regulation of receptor-mediated endocytosis	0.0188679	32.3979	5.52545	0.0304447	0.0317749	SFRP4
BP	GO:0051345	positive regulation of hydrolase activity	0.00414938	7.12486	3.28815	0.0306892	0.0317749	S100A8/S100A9
BP	GO:0002823	negative regulation of adaptive immune response based on somatic recombination of immune receptors built from immunoglobulin superfamily domains	0.0178571	30.6623	5.36615	0.0321425	0.0329599	IL1RL1
BP	GO:0016049	cell growth	0.00403226	6.92375	3.22727	0.0323557	0.0329599	S100A8/S100A9
BP	GO:0002757	immune response-activating signaling pathway	0.004	6.86836	3.2103	0.0328384	0.0331841	S100A8/S100A9
BP	GO:0045604	regulation of epidermal cell differentiation	0.0169492	29.1032	5.21891	0.0338376	0.0334271	SFRP4
BP	GO:0050881	musculoskeletal movement	0.0169492	29.1032	5.21891	0.0338376	0.0334271	COMP
BP	GO:0043030	regulation of macrophage activation	0.0166667	28.6182	5.17226	0.034402	0.0334271	IL1RL1
BP	GO:0046686	response to cadmium ion	0.0166667	28.6182	5.17226	0.034402	0.0334271	MT1A
BP	GO:0060350	endochondral bone morphogenesis	0.0166667	28.6182	5.17226	0.034402	0.0334271	COMP
BP	GO:0002820	negative regulation of adaptive immune response	0.0163934	28.149	5.12673	0.0349662	0.0334605	IL1RL1
BP	GO:0050879	multicellular organismal movement	0.0163934	28.149	5.12673	0.0349662	0.0334605	COMP
BP	GO:0002090	regulation of receptor internalization	0.016129	27.695	5.08228	0.03553	0.0337444	SFRP4
BP	GO:0030225	macrophage differentiation	0.0153846	26.4168	4.95501	0.0372197	0.0348255	IL1RL1
BP	GO:0045682	regulation of epidermis development	0.0153846	26.4168	4.95501	0.0372197	0.0348255	SFRP4
BP	GO:0030199	collagen fibril organization	0.0151515	26.0165	4.91448	0.0377824	0.035092	COMP
BP	GO:0035567	non-canonical Wnt signaling pathway	0.0140845	24.1844	4.72455	0.0405911	0.0371543	SFRP4
BP	GO:1900046	regulation of hemostasis	0.0140845	24.1844	4.72455	0.0405911	0.0371543	COMP
BP	GO:0032722	positive regulation of chemokine production	0.0138889	23.8485	4.6889	0.0411519	0.0373967	IL1RL1
BP	GO:0030858	positive regulation of epithelial cell differentiation	0.0136986	23.5218	4.65397	0.0417125	0.0376353	SFRP4
BP	GO:0070527	platelet aggregation	0.0135135	23.2039	4.61973	0.0422727	0.0378703	COMP
BP	GO:0051145	smooth muscle cell differentiation	0.0128205	22.014	4.48924	0.0445108	0.0395945	COMP
BP	GO:0048844	artery morphogenesis	0.0123457	21.1987	4.39761	0.0461862	0.0407208	COMP
BP	GO:0030500	regulation of bone mineralization	0.0121951	20.9401	4.36816	0.0467441	0.0407208	COMP
BP	GO:0061844	antimicrobial humoral immune response mediated by antimicrobial peptide	0.0121951	20.9401	4.36816	0.0467441	0.0407208	S100A9
CC	GO:0062023	collagen-containing extracellular matrix	0.00700935	11.6203	5.45673	0.00188247	0.0277417	COMP/S100A8/S100A9
CC	GO:0005859	muscle myosin complex	0.0666667	110.522	10.4246	0.00901301	0.0397151	MYL1
CC	GO:0034774	secretory granule lumen	0.00621118	10.2971	4.13208	0.0154859	0.0397151	S100A8/S100A9
CC	GO:0060205	cytoplasmic vesicle lumen	0.00615385	10.2021	4.10916	0.0157604	0.0397151	S100A8/S100A9
CC	GO:0031983	vesicle lumen	0.00613497	10.1708	4.10158	0.0158524	0.0397151	S100A8/S100A9
CC	GO:0016460	myosin II complex	0.037037	61.4012	7.71565	0.0161697	0.0397151	MYL1
CC	GO:0016459	myosin complex	0.0175439	29.0848	5.21653	0.0338548	0.0712732	MYL1
CC	GO:0070821	tertiary granule membrane	0.0136986	22.71	4.56531	0.0431672	0.0735271	MCEMP1
CC	GO:0016529	sarcoplasmic reticulum	0.0131579	21.8136	4.46616	0.0449041	0.0735271	RASD1
MF	GO:0050786	RAGE receptor binding	0.2	308.7	24.7811	1.72657e-05	0.000251746	S100A8/S100A9
MF	GO:0035325	Toll-like receptor binding	0.153846	237.462	21.715	2.98948e-05	0.000251746	S100A8/S100A9
MF	GO:0036041	long-chain fatty acid binding	0.117647	181.588	18.9666	5.20493e-05	0.000292207	S100A8/S100A9
MF	GO:0005504	fatty acid binding	0.0408163	63	11.0647	0.000444919	0.00187334	S100A8/S100A9
MF	GO:0048306	calcium-dependent protein binding	0.0253165	39.0759	8.63512	0.00115312	0.00340143	S100A8/S100A9
MF	GO:0033293	monocarboxylic acid binding	0.0246914	38.1111	8.52263	0.00121176	0.00340143	S100A8/S100A9
MF	GO:0019955	cytokine binding	0.0137931	21.2897	6.24512	0.00381566	0.00918055	COMP/IL1RL1
MF	GO:0005178	integrin binding	0.0127389	19.6624	5.97918	0.00445645	0.009382	COMP/ESM1
MF	GO:0031406	carboxylic acid binding	0.0102041	15.75	5.28574	0.00685746	0.0128327	S100A8/S100A9
MF	GO:0043177	organic acid binding	0.00961538	14.8413	5.11138	0.00769187	0.0129547	S100A8/S100A9
MF	GO:0004089	carbonate dehydratase activity	0.0666667	102.9	10.0524	0.00967786	0.01337	CA3
MF	GO:0050135	NADP+ nucleosidase activity	0.0625	96.4688	9.72713	0.01032	0.01337	IL1RL1
MF	GO:0061809	NAD+ nucleotidase, cyclic ADP-ribose generating	0.0625	96.4688	9.72713	0.01032	0.01337	IL1RL1
MF	GO:0043395	heparan sulfate proteoglycan binding	0.0555556	85.75	9.15931	0.0116031	0.0139586	COMP
MF	GO:0008017	microtubule binding	0.00722022	11.1444	4.33126	0.0133233	0.0142367	S100A8/S100A9
MF	GO:0036122	BMP binding	0.047619	73.5	8.46388	0.0135249	0.0142367	COMP
MF	GO:0031681	G-protein beta-subunit binding	0.0434783	67.1087	8.07733	0.0148042	0.0146667	RASD1
MF	GO:0017147	Wnt-protein binding	0.03125	48.2344	6.80902	0.0205423	0.0192208	SFRP4
MF	GO:0043394	proteoglycan binding	0.0277778	42.875	6.40331	0.0230827	0.0200373	COMP
MF	GO:0015631	tubulin binding	0.00522193	8.06005	3.55484	0.0245439	0.0200373	S100A8/S100A9
MF	GO:0016799	hydrolase activity, hydrolyzing N-glycosyl compounds	0.025641	39.5769	6.14035	0.024984	0.0200373	IL1RL1
MF	GO:0008307	structural constituent of muscle	0.0238095	36.75	5.90567	0.026882	0.0205795	MYL1
MF	GO:0016836	hydro-lyase activity	0.0163934	25.3033	4.84085	0.0388238	0.0284294	CA3
MF	GO:0005518	collagen binding	0.0147059	22.6985	4.56414	0.0431895	0.0303084	COMP
MF	GO:0016835	carbon-oxygen lyase activity	0.0128205	19.7885	4.2338	0.0493946	0.0332764	CA3
